# Supplementary material for: Items parameters of the space-relations subtest using item response theory
Source: Data Brief. 2018 Jun 26;19:1785–93. doi: 10.1016/j.dib.2018.06.061 (PMC6141381; doi:10.1016/j.dib.2018.06.061)
Supplement: Supplementary file 2 — Supplementary material [file mmc2.xlsx]

## Sheet: bilog
KEY		D	B	A	D	A	B	A	D	C	D	C	A	C	B	D	A	B	A	B	B	C	B	C	A	C	D	B	C	A	B	A	B	B	D	C	D	D	C	B	C	A	D	D	B	D	D	A	B
NOT
OMIT		9	9	9	9	9	9	9	9	9	9	9	9	9	9	9	9	9	9	9	9	9	9	9	9	9	9	9	9	9	9	9	9	9	9	9	9	9	9	9	9	9	9	9	9	9	9	9	9
Siswa001	x	D	B	D	D	A	B	A	A	C	D	C	A	C	B	D	A	C	A	C	B	C	B	B	A	C	C	B	C	C	C	A	B	B	D	C	D	D	A	D	B	D	A	C	A	A	C	A	A
Siswa002		B	D	A	C	A	C	C	D	A	D	C	B	A	B	C	A	C	A	B	B	A	D	C	C	D	C	A	B	D	D	A	B	B	B	A	A	D	C	D	C	B	A	C	C	A	B	C	B
Siswa003		D	B	A	D	A	B	B	D	C	D	C	A	C	B	D	A	B	A	B	B	C	B	A	B	C	B	D	C	A	B	A	B	B	D	C	D	D	C	B	C	C	D	C	B	D	D		A
Siswa004		D	B	A	C	A	B	A	A	A	D	C	B	C	B	D	A	C	A	C	B	B	C	B	A	B	C	C	B	B	B	C	B	C	D	A	B	C	A	D	A	C	B	C	B	A	A	D	B
Siswa005		D	B	A	C	A	B	A	D	A	D	A	A	C	A	D	A	C	A	C	A	C	B	C	A	C	B	D	C	A	B	A	B	B	A	C	D	D	C	D	C	B	D	D	D	A	D	B	D
Siswa006		D	B	A	B	A	B	A	D	C	D	C	A	C	B	B	A	B	A	B	B	C	B	A	A	C	D	B	C	A	D	A	B	A	D	A	D	A	C	D	C	A	D	D	C	A	A	A	D
Siswa007		D	B	A	D	A	B	A	D	C	D	C	A	C	B	B	A	B	D	B	B	B	B	C	A	C	D	B	C	A	B	A	B	B	A	C	D	D	C	D	C	B	D	D	D	A	D	B	D
Siswa008		D	B	A	C	A	B	A	D	A	D	A	A	C	B	D	A	C	A	C	A	A	D	B	A	C				A												B	D	D	D
Siswa009		D	B	A	C	A	B	A	D	C	D	C	A	C	B	D	A	C	B	C	A	D	A	C	B	C	C	D	C	A	D	C	A	D	D	D	D	D	A	C	C	B	D	C	C	D	A	B	D
Siswa010		D	D	A	D	A	C	A	D	A	D	C	A	C	B	D	A	C	A	B	B	C	B	C	A	C	D	B	C	A	B	A	B	B	D	D	D	A	D	D	B	B	D	D	B	B	C	D	C
Siswa011		D	D	D	A	B	B	A	B	B	A	A	A	B	B	D	A	C	B	A	A	A	A	C	A	A	C	D	C	A	A	A	B	A	D	D	B	C	D	D	D	B	D	C	B	D	C	B	D
Siswa012		D	B	A	D	A	B	A	D	C	D	C	A	C	B	D	A	B	A	B	B	C	B	C	A	C	D	B	C	A	D	A	B	B	D	C	D	D	C	A	C	D	D	D	B	C	D
Siswa013		D	B	A	C	A	A	A	D	A	D	C	A	C	B	C	C	A	B	B	C	A	A	B	C	A	A	B	C	B	C	A	B	B	D	C	D	D	C	D	C	D	D	D
Siswa014		D	B	A	C	A	C	C	D	C	D	C	A	C	A	B	A	C	B	B	B	C	A	A	B	C	D	B	C	C	B	C	D	A	B	C	A	D	B	B	B	D	D	C	C	D	A	C	B
Siswa015		D	D	D	D	A	B	A	D	C	D	A	B	A	C	D	B	C	D	B	D	B	C	D	A	B	B	C	B	D	A	B	C	D	D	D	C	B	A	D	B	C	A	B	A	C	C	C	B
Siswa016		D	B	A	D	A	B	A	D	C	D	C	A	C	B	B	A	C	A	B	B	C	B	C	A	C	D	B	C	A	C	A	D	B	B	D	C	D	C	C	C	B	C	D	D	A	C	C	B
Siswa017		D	B	A	D	A	B	A	A	C	C	A	A	C	D	B	A	B	A	A	B	C	B	C	A	C	D	B	C	A	B	A	B	B	D	C	D	D	C	B	C	A	D	D	B	D	A	A	B
Siswa018		D	B	A	C	A	B	A	D	C	A	D	A	A	A	D	A	C	A	C	A	C	B	C	B	C	D	A	C	D	B	B	A	A	C	C	D	D	B	B	A	B	B	A	C	D	A	B	D
Siswa019		D	B	A	D	A	B	A	D	C	C	C	A	C	B	D	A	B	A	B	B	C	B	C	A	C	B	D	A	A	B	A	B	A	D	D	A	D	C	D	C	D	D	D	B	D	C	B	B
Siswa020		D	B	A	D	A	B	A	A	A	D	C	A	C	B	D	A	C	A	C	B	B	B	C	A	C	B	D	C	A	B	A	B	A	D	A	A	A	A	D	C	C	D	D	B	A	C	B	D
Siswa021		D	D	A	C	A	A	C	D	C	D	C	A	C	A	D	A	A	A	B	B	B	B	C	A	C	C	D	C		B	A	B	B	A	A	A	D	C	D	C	D	D	C	C	A	B	C	D
Siswa022		D	B	A	D	A	B	A	D	A	D	A	B	C	B	D	A	C	A	A	B	C	B	A	A	A	A	D	C	A	B	A	A	B	D	B	D	A	A	D	C	D	A	C	D	B	A	B	A
Siswa023		D	B	A	C	A	B	A	D	C	D	C	A	C	B	D	A	B	A	B	B	B	B	A	A	C	D	D	C	A	B	A	B	B	D	C	D	A	C	B	C	D	D	D	B	D	C	B	B
Siswa024		D	B	D	D	A	B	A	D	C	D	C	A	C	B	D	A	B	A	B	B	C	B	C	A	C	D	D	C	A	A	A	B	B	D	C	D	D	C	B	B	D	D	D	C	D	D	B	A
Siswa025		C	D	A	B	C	C	A	D	C	D	B	A	C	C	B	A	A	B	B	D	B	A	B	C	C	D	A	A	B	B	D	B	B	D	D	A	B	A	D		C	A	D	C	D	B	B	B
Siswa026		B	B	A	D	A	A	A	D	C	D	C	A	C	B	B	A	B	A	B	A	C	D	A	A	C	B	D	C	A	B	A	B	B	C	C	A	A	C	B	C	C	D	D	B	B	A	B	D
Siswa027		D	B	A	D	A	C	A	D	A	D	C	A	A	B	B	A	A	B	B	C	C	C	B	D	C	C	B	C	C	C	A	B	A	B	C	D	A	B	C	B	B	D	D	C	B	C	A	D
Siswa028		D	B	A	C	A	B	A	A	C	D	D	A	B	B	D	A	A	A	D	B	C	B	A	B	C	B	D	B	B	C	B	D	A	B	B	A	A	A	B	A	B	A	C	D	D	A	B	B
Siswa029		D	B	D	A	B	A	A	C	B	D	C	D	B	B	A	C	C	B	A	A	C	B	C	B	C	D	D	B	A	A	A	B	B	B	C	D	C	D	A	C	B	D	D	C	B	A	B	D
Siswa030		D	B	A	A	C	A	A	B	D	A	C	B	D	C	C	A	C	B	A	D	C	A	B	A	D	D	D	A	B	A	A	A	C	D	C	C	B	C	D	A	C	C	D	C	C	D	C	C
Siswa031		D	B	A	C	B	C	D	D	C	D	C	A	C	A	B	A	C	A	B	B	C	B	A	A	A	D	D	B	A	A	A	B	B	D	B	A	D	C	B	C	B	A	B	C	D	C	B	D
Siswa032		D	B	A	D	A	C	A	D	C	D	B	A	C	B	D	A	C	A	B	B	C	B	A	A	C	D	B	C	A	B	A	B	A	B	C	D	A	A	B	C	C	B	D	B	C	D	C	A
Siswa033		D	D	A	C	A	B	A	B	C	D	C	A	C	B	D	A	B	A	B	B	C	B	C	A	C	D	D	C	A	A	A	B	B	D	C	D	D	C	A	C	D	A	D	C	B	D	A	B
Siswa034		D	B	A	D	A	C	B	D	A	D	A	C	C	A	D	A	B	A	C	D	C	C	C	B	C	D	B	C	A	A	A	B	A	B	C	B	C	B	B	C	C	A	C	C	A	A	B	D
Siswa035		D	A	D	A	A	C	A	D	A	D	C	C	C	B	D	C	C	A	C	C	C	D	A	A	C	D	D	B	A	C	A	B	B	D	C	D	D	B	D	C	B	D	D	B	B	A	B	A
Siswa036		B	D	D	D	B	C	B	C	C	D	C		A	B	D	A	C	A	B	B	C	B	B	A	C	D	B	C	D	A	A	B	A	B	C	D	D	A	B	B	B	D	C	B	A	A	B	B
Siswa037		D	B	A	D	D	B	A	D	C	D	C	B	C	B	D	A	A	A	B	B	B	B	C	A	C	D	B	C	B	B	A	B	B	D	C	D	D	C	D	C	D	D	D	B	D	B	C	D
Siswa038		D	A	D	D	A	C	B	A	B	C	A	B	C	C	D	B	C	D	A	D	B	C	B	D	A	C	D	A	A	D	B	C	B	B	A	C	A	C	B	D	B	A	C	D	B	C	B	B
Siswa039		A	D	A	B	B	B	A	C	C	D	C	A	C	B	D	A	C	A	B	B	C	B	A	A	C	B	D	C	A	A	A	D	B	B	C	A	D	A	B	C	B	B	C	A	A	A	D	A
Siswa040		C	B	A	D	A	B	A	D	C	D	C	A	C	B	D	C	C	A	B	B	C	A	A	A	C	C	B	B	A	B	A	B	B	B	C	D	B	C	D	B	B	D	D	B	D	C	B	D
Siswa041		D	B	A	C	A	B	A	D	C	D	B	A	C	A	D	A	A	A	B	B	C	B	C	A	C	A	B	C	A	A	A	B	A	B	C	A	A	C	B	C	D	C	D	C	A	A	B	A
Siswa042		D	D	A	D	A	C	D	D	C	D	C	A	C	B	D	A	A	B	A	B	D	C	A	C	C	B	C	A	A	A	A	A	D	D	C	D	A	C	D	B	C	A	C	D	D	C	B	D
Siswa043		D	B	A	C	A	B	A	D	C	D	C	A	C	B	D	A	C	A	B	B	C	B	A	A	C	B	D	C	A	B	A	B	B	D	C	D	D	C	B	C	D	D	D	B	D	D	B	A
Siswa044		D	B	A	D	A	B	A	D	C	D	C	A	C	B	D	A	B	A	B	B	C	B	C	A	C	D	B	C	A	B	A	B	B	D	C	D	D	C	B	C	A	D	D	B	D	D	A	B
Siswa045		D	B	A	D	A	C	A	D	C	D	C	C	C	B	D	A	B	A	B	B	C	B	C	C	C	A	D	C	C	A	B	B	B	D	C	A	D	C	D	C	A	B	D	B	D	D	A	B
Siswa046		D	B	A	A	A	B	A	A	C	C	C	A	C	B	B	A	B	A	B	B	C	B	B	A	C	B	B	C	A	B	A	B	B	D	C	D	D	D	D	C	C	D	D	B	D	D	C	A
Siswa047		B	B	C	D	A	B	A	D	A	D	C	A	B	C	D	B	A	A	A			A	C	D	C	B	B	B	D	D	B	B	D	D	B	B	D	C	B	A	C	B	D	D	A	A	C	A
Siswa048		B	D	C	D	A	B	A	D	C	D	C	A	C	B	D	B	C	A	B	B	C	B	C	A	C	D	B	C	A	B	A	B		B			D		A	C	B	D	C	B	A	D	B	A
Siswa049		B	B	D	B	A	B	A	D	C	D	C	D	C	B	B	A	C	A	B	B	C	B	C	D	C	D	D	C	C	C	A	B	B	D	C	D	A	C	D	B	B	D	D	B	B	A	B	D
Siswa050		D	B	A	D	A	B	A	D	C	D	C	A	C	B	D	B	C	D	B	B	B	B	C	A	C	D	D	C	A	C	A	B	B	D	D	D	D	A	D	D	D	D	D	B	A	A	C	B
Siswa051		D	B	A	D	A	B	A	D	C	D	C	D	C	B	A	C	A	B	B	C	B	C	A	B	D	D	C	D	B	A	B	B	B	C	C	D	D	C	B	C	B	B	D	B	D	A	A	B
Siswa052		A	A	C	A	A	B	A	D	C	D	C	A	C	B	D	C	B	A	B	B	C	B	C	A	C	B	D	C	B	B	A	B	B	D	C	C	C	B	C	D	D	A	D	C	C	B	C	D
Siswa053		D	D	A	D	A	B	A	D	C	D	D	A	B	B	A	A	C	B	B	B	C	A	A	A	C	D	D	B	B	C	A	B	B	B	C	A	A	A	D	A	D	D	D	A	D	C	B	D
Siswa054		D	B	A	D	A	B	A	D	C	D	C	A	C	B	D	A	B	A	B	B	C	B	B	A	C	D	B	B	D	B	A	A	B	D	B	D	A	C	B	C	A	D	D	B	A	B	C	D
Siswa055		D	D	D	C	A	B	A	D	C	D	A	A	C	B	D	A	C	A	B	B	C	B	C	A	C	D	D	B	B	B	A	C	B	B	D	D	C	C	D	C	C	D	D	B	A	D	B	B
Siswa056		D	B	A	D	B	B	A	D	C	D	C	A	C	B	B	A	C	A	B	B	C	B	A	A	D	D	B	C	A	B	A	B	B	D	C	D	D	C	D	C	C	D	D	B	A	B	A	B
Siswa057		B	B	D	D	A	B	A	D	C	D	A	A	C	B	D	C	C	A	B	B	C	B	B	A	C	D	B	C	C	B	A	A	B	D	C	A	D	C	D	B	B	D	D	B	C	A	B	A
Siswa058		D	B	D	B	C	B	A	A	D	A	A	C	A	D	A	A	B	B	C	A	C	B	B	A	B	B	D	C	C	A	A	B	D	B	C	B	A	A	D	B	B	B	C	D	D	C	B	D
Siswa059		D	B	D	D	B	B	D	A	D	C	C	A	B	C	A	B	C	D	D		A	C	A	D	A	D	B	B	A	A	D	A	B	C	B	C	B	C	D	D	B	A	C	C	B	C	C	D
Siswa060		D	A	D	A	A	C	A	B	A	D	C	D	C	B	C	C	C	A	B	A	B	C	D	B	C	D	D	C	B	C	A	B	B	D	B	C	A	A	B	C	D	B	D
Siswa061		D	B	D	D	A	B	B	D	C	D	C	A	C	B	D	B	C	A	B	B	C	B	A	C	C	D	D	C	D	B	A	B	B	B	C	D	D	C	A	B	D	D	D	B	B	C	A	B
Siswa062		D	D	A	D	A	B	A	D	C	A	C	A	C	B	D	A	C	A	B	B	C	B	A	B	C	D	D	C	A	B	A	D	B	D	C	D	D	A	D	C	D	D	D	B	D	C	B	B
Siswa063		D	B	B	D	A	B	A	D	A	D	C	A	C	B	D	A	C	A	B	B	C	B	C	A	C	A	D	A	D	B	B	B	B	D	C	D	D	C	D	C	D	D	D	B	B	D	C	A
Siswa064		D	B	D	D	A	C	A	D	C	D	C	A	C	B	B	A	C	A	B	B	A	D	C	A	C	A	B	C	C	C	A	A	A	D	C	D	A	A	D	C	B	D	D	D	C	A	C	A
Siswa065		D	D	D		A	B	A	A	C	D	C	A	C	B	D	C	B	A	B	B	C	B	C	A	C	D	D	C	B	C	A	B	B	D	C	D	A	C	D	C	D	D	D	B	D	B	A	B
Siswa066		D	B	A	D	A	B	A	D	C	D	C	A	C	B	B	A	C	A	B	B	C	B	C	A	C	D	B	C	A	C	A	B	B	D	C	D	A	D	D	C	D	D	D	B	D	D	A	B
Siswa067		D	A	A	D	D	C	A	A	C	D	C	A	C	B	D	A	A	A	B	B	A	A	C	D	C	D	B	C	A	C	A	B	A	B	A	A	D	D	B	C	B	D	C	B	B	A	D	B
Siswa068		B	B	A	D	A	B	A	D	C	D	C	B	C	B	D	C	C	A	B	B	C	B	C	A	C	D	D	C	C	B	A	B	B	D	C	D	D	D	D	C	D	D	D	B	A	A	A	A
Siswa069		D	B	A	D	A	B	D	D	C	D	C	A	C	B	D	A	B	A	B	B	C	B	A	A	C	D	D	C	B	A	A	A	B	D	C	D	D	C	D	C	D	D	D	B	B	D	C	A
Siswa070		D	B	A	D	A	B	A	D	C	D	C	A	C	B	D	B	C	A	B	B	C	B	A	C	C	D	B	C	B	B	A	B	B	D	C	D	A	C	D	B	D	B	D	B	B	D	A	B
Siswa071		D	B	A	D	A	B	A	D	C	D	C	D	C	B	D	A	B	A	B	B	C	B	C	A	C	D	D	C	B	B	A	C	C	D	C	D	A	C	B	C	A	D	D	B	B	C	A	D
Siswa072		A	B	A	D	A	C	A	D	C	D	C	A	C	B	D	C	C	A	B	B	C	B	C	A	A	D	D	C	C	B	A	A	B	D	C	D	A	D	D	C	D	D	C	B	A	A	B	D
Siswa073		D	B	A	D	A	B	A		C	D	C		C		D	A	C		B	B	C	B			C		B	C		B	A	B		D	A	D	C	C	D	D	D	D	D	B	D
Siswa074		C	B	A	D	A	B	A	D	C	D	C	C	C	B	D	C	C	A	B	B	C	B	C	A	C	B	D	C	A	B	A	B	B	B	C	D	D	C	B	C	C	B	D	B	D	C	C	B
Siswa075		D	B	A	D	A	B	A	D	C	D	C	A	C	B	D	A	C	A	B	B	C	B	D	A	C	D	B	C	C	B	A	B	B	D	C	D	A	C	B	C	D	D	C	D	C	A	B	D
Siswa076		D	B	A	D	A	B	B	D	D	D	C	A	C	B	B	C	C	A	B	A	C	B	A	A	C	D	B	C	C	B	A	B	A	D	C	D	D	C	D	C	D	B	D	B	A	D	C	A
Siswa077		D	B	D	D	A	B	A	D	C	D	C	A	C	B	D	C	C	A	B	B	C	B	A	A	C	D	B	C	A	B	A	B	B	D	C	D	C	C	C	C	C	D	C	B	C	B	A	B
Siswa078		D	B	A	D	A	B	A	D	C	D	C	A	C	B	D	C	C	A	B	B	C	B	A	A	C	D	D	C	A	B	A	A	B	D	C	D	C	C	B	C	B	C	A	B	B	B	C	C
Siswa079		D	B	A	D	A	B	A	D	A	C	C	A	C	B	B	C	B	A	C	B	C	B	C	A	C	B	B	C	C	C	A	B	B	D	C	A	A	C	B	B	C	D	C	C	A	D	B	D
Siswa080		D	B	A	D	A	B	A	D	C	D	C	A	C	B	D	C	C	A	B	B	C	B	C	A	C	D	D	C	A	B	A	B	B	D	C	D	D	C	D	C	C	B	D	B	D	D	C	D
Siswa081		D	B	A	B	D	B	A	D	C	D	C	A	C	B	D	B	B	A	B	B	C	B	C	A	C	D	D	C	A	B	A	B	B	D	C	D	D	C	D	C	D	D	C	B	C	B	A	B
Siswa082		C	B	D	D	A	B	A	D	C	D	C	A	C	B	D	B	C	A	C	B	B	B	C	D	C	D	B	C	C	B	A	B	B	D	C	D	D	C	B	C	C	D	C	B	A	D	A	B
Siswa083		B	B	A	D	A	B	A	D	A	D	C	A	C	B	D	C	C	A	B	B	C	B	D	B	C		B	C	C	B	A	B	B	D	C	D	D	C	A	C	D	D	C	B	A	B	A	B
Siswa084		D	B	A	D	A	B	A	D	C	D	C	A	C	B	D	C	C	A	B	B	C	B	C	A	C	D	D	C	A	A	A	B	A	D	C	D	A	C	D	C	D	D	D	B	C	B	C	A
Siswa085		D	B	D	D	A	B	A	A	A	D	C	A	C	A	D	C	A	A	B	A	A	B	A	A	B	A	B	A	A	A	A	B	B	B	D	A	D	C	C	B	B	A	B	C	D	C	B	B
Siswa086		D	B	A	D	B	B	A	D	C	D	C	A	C	B	D	C	C	A	B	B	C	B	B	A	C		D	C	A	B	A	B	B	A	C	D	D	C	B	C	B	D	D	B	A	A	B	B
Siswa087		D	B	A	D	A	B	B	D	C	D	C	A	C	B	D	B	B	A	B	B	C	B	C	A	C	D	D	C	A	B	A	B	B	D	C	A	A	A	B	C	A	D	D	B	D	D	A	B
Siswa088		D		A	D	A	B	A	D	C	D	C	A	C	B	B	B	A	A	B	B	B	A	C	A	C	D	B	C		B	A	A	B	D	C	D	A	C	C	B	B	B	D	C	A	A	B	B
Siswa089		D	B	A	D	A	B	A	D	C	D	C	A	C	B	D	C	B	A	B	B	C	B	C	A	C	D	B	C	A	B	A	B	B	D	C	D	D	C	B	C	D	B	D	B	D	A	A	B
Siswa090		B	D	D	D	A	B	C	D	C	D	C	A	C	B	D	C	C	A	B	B	B	B	A	C	C	B	D	C	B	B	A	B	D	B	C	D	C	C	B	D	D	D	D	B	B	A	B	D
Siswa091		D	B	A	D	A	B	A	D	C	D	C	A	C	C	D	B	C	A	B	B	C	B		A	A	D	D	C	A	B	A	B	B	D	C	D	A	C	D	C	D	B	D	B	A	D	D	A
Siswa092		B	D	A	D	B	B	A	A	C	D	A	C	B	B	B	A	A	A	B	B	C	B	A	B	A	B	C	B	D	A	C	B	B	C	D	C	B	A	C	B	B	C	B	C	B	A	C	B
Siswa093		D	B	D	D	A	B	A	D	C	D	C	A	C	B	D	C	C	B	B	B	C	B	C	A	C	D	B	C	A	B	A	B	B	D	C	D	D	C	B	A	B	D	C	B	B	A	C	A
Siswa094		D	B	A	D	A	B	A	D	C	D	C	A	C	B	B	A	C	A	B	B	C	D	C	A	C	D	D	C	B	B	D	C	D	D	C	A	D	C	B	D	C	B	D	B	D	A	A	B
Siswa095		D	B	A	D	A	B	A	D	C	D	C	A	C	B	B	C	B	D	B	B	C	B	B	A	C	B	B	C	A	A	A	B	B	D	C	D	A	B	C	C	B	C	D	A	D	A	C	D
Siswa096		D	D	D	D	A	B	C	D	B	D	A	D	D	B	D	C	B	A	B	B	C	B	C	A	C	B	D	B	C	B	A	B	B	D	C	A	C	C	D	C	D	B	D	A	A	C	B	C
Siswa097		D	B	D	D	A	B	A	D	C	D	C	A	C	C	D	C	C	A		B	C	B	C	A	C	B	D	C	C	B	A	B	D	D	C	B	A	A	D	C	B	D	B	C	D	A	A	B
Siswa098		D	B	A	B	A	B	D	D	A	D	A	A		B	B	A	C	A	A	B	C	B	A	A	C	B	D	B	C	A	A	B	B	D	C	D	D	C	A	C	B	D	C	C	A	A	C	D
Siswa099		D	A	C	D	A	B	B	D	C	D	C	A	C	B	D	B	C	A	B	B	A	B	C	A	C	B	D	C	A	A	A	D	B	D	C	A	A	D	C	C	B	D	C	B	C	C	B	D
Siswa100		B	B	A	D	A	B	B	D	C	D	C	A	C	B	C	B	B	A	B	B	C	B	C	B	C	D	B	C	C	A	A	B	B	B	C	D	D	C	D	C	C	D	D	B	C	A	A	A
Siswa101		D	D	A	D	A	B	B	D	C	D	C	A	C	B	D	B	B	A	B	B	C	B	C	A	C	D	B	C	C	A	A	B	B	B	C	D	A	C	D	C	C	D	D	B	D	D	A	A
Siswa102		D	B	A	D	A	B	A	D	C	D	C	A	C	B	D	C	C	A	B	B	B	B	B	A	C	D	D	C	A	B	A	B	B	B	C	D	C	A	D	A	A	B	C	B	C	B	A	B
Siswa103		B	B	A	D	A	B	A	D	C	D	C	A	C	B	D	B	B	A	B	B	C	B	C	A	C	D	D	C	A	B	A	B	B	C	D	D	A	C	D	C	D	A	D	B	C	C	A	B
Siswa104		D	B	A	D	A	B	A	D	C	D	C	A	C	B	D	C	C	A	B	B	C	B	C	A	C	D	D	C	A	B	A	B	B	D	C	D	D	C	D	C	D	D	C	B	C	B	A	A
Siswa105		D	B	A	D	A	B	A	D	C	D	C	A	C	B	D	B	B	A	B	B	C	B	D	A	C	D	B	C	C	B	A	B	B	D	C	D	D	C	D	C	D	D	C	B	C	D	A	A
Siswa106		D	B	A	D	A	B	A	D	C	D	C	A	C	B	D	A	B	A	B	B	C	B	C	A	C	D	B	C	A	B	A	B	B	D	C	D	D	C	B	C	B	D	D	B	C	B	A	B
Siswa107		D	B	A	D	A	B	D	D	C	A	C	A	C	B	D	A	C	A	B	B	C	B		A	A	D	B	D	A	B	A	B	B	B	A	D	D	C	B	B	D	D	D	B	D	D	B	B
Siswa108		D	D	D	D	A	B		D	C	D	C	A	C	B	D	A	B	A	B	D	B	B	A	A	C		D	C	C	C	A	B	B	B	A	A	A	A	D	C	A	D	A	B	D	A	C	B
Siswa109		B	D	A	D	A	B	B	C	C	D	C	A	C	B	D	A	C	A	B	B	C	B	A	B	C	D	B	C	A	B	A	B	B	D	C	D	A	C	D	B	B	B	C	B	B	B	B	D
Siswa110		B	B	D	D	A	B	A	B	C	C	C	A		B	D	A	C	D	A	A	A	B	A	B	A	C	B	B		A	A	A	B	D	C	A	D	A	A	A	D	A	C	D	A	A	B	A
Siswa111		D	D	A	D	A	C	A	D	C	D	C	A	C	B	D	A	C	A	B	B	C	B	C	A	C	D	D	B	D	B	A	A	B	B	C	D	D	C	A	C	B	D	D	B	D	B	A	A
Siswa112		B	A	D	C	D	B	A	A	A	D	B	B	B	C	D	C	C	C	B	C	A	B	C	D	A	D	B	C	B	A	B	C	B	B	D	D	D	A	A	A	D	B	C	C	A	A	B	B
Siswa113		D	B	A	D	A	B	A	D	C	D	C	A	B	B	B	A	B	B	B	B	C	B	B	A	A	D	C	C	A	C	A	B	B	D	C	D	D	C	D	C	B	D	D	B	B	D	B	D
Siswa114		D	B	A	D	A	B	A	D	C	D	C	A	C	B	D	A	B	A	B	A	C	B	C	A	C	D	D	C	A	B	B	B	B	D	C	A	D	C	B	C	D	D	D	C	B	D	B	B
Siswa115		D	B	D	D	A	C	A	D	C	D	C	A	B	B	B	A	C	B	B	B	A	B	C	A	C	A	B	C	B	C	A	B	B	D	C	D	D	C	B	C	D	D	D	B	D	B	A	B
Siswa116		D	B	A	D	A	B	A	D	C	D	C	A	C	B	D	A	C	B	B	B	C	B	C	A	C	A	B	C	A	B	B	C	B	D	A	B	D	C	B	C	A	D	D	C	D	A	B	B
Siswa117		D	B		D	A	B	A	D	C	D	C	A	C	B	D	A	B	A	B	B	C	B	C	A	C	D	D	C	A	B	A	B	B	D	C	D	D	C	A	C	C	D	D	B	A	D	A	D
Siswa118		D	B	A	D	A	B	A	D	C	D	C	A	C	B	D	A	B	A	B	B	C	B	C	B	C	D	D	C	B	B	A	B	A	D	C	D	D	A	A	C	C	D	D	B	D	C	B	A
Siswa119		D	B	A	D	A		A	D	C	D	C	A	C	B	C	A	C	A	B	B	C	B	C	A	C	D	D	C	A	B	A	B	B	D	C	A	D	C	A	B	D	D	D	B	B	A	A	B
Siswa120		D	B	A	D	A	B	A	D	A	D	C	A	C	B	D	A	B	A	C	B	C	B	C	A	C	D	D	C	D	B	A	B	B	D	C	D	D	C	D	C	D	D	B	B	D	D	B	D
Siswa121		B	B	D	D	A	B	A	D	A	D	C	A	C	A	D	A	B	A	B	B	C	B	A	A	C	D	D	C	A	B	A	B	B	D	A	D	C	C	D	B	B	D	D	B	B	A	D	B
Siswa122		D	B	C	D	A	B	B	A	A	D	C	A	C	B	D	A	C	A	B	B	C	B	C	C	C	B	D	B	A	B	A	B	B	D	C	D	D	C	D	C	B	A	C	B	B	C	A	D
Siswa123		D	B	A	D	A	B	A	D	A	D	C	A	C	A	C	A	C	A	B	B	B	B	C	A	C	D	D	C	A	A	A	B	A	D	D	D	B	D	B	B	B	D	D	B	A	A	C	B
Siswa124		B	B	A	D	A	B	A	D	C	D	C	A	C	B	D	A	A	B	B	B	C	B	C	A	C	D	B	C	A	B	A	B	B	D	C	D	D	C	A	C	D	D	D	B	A	A	A	B
Siswa125		D	B	D	C	A	B	A	A	A	D	C	A	C	A	D	A	C	A	A	C	D	B	B	A	C	A	D	C	C	B	A	B	B	B	C	D	C	A	B	C	D	D	D	B	C	A	C	D
Siswa126		D	B	A	D	A	B	A	D	C	D	C	A	C	B	D	A	C	A	B	B	C	B	C	A	C	D	D	C	A	B	A	B	B	D	C	D	A	C	B	C	A	D	D	C	D	D	A	A
Siswa127		D	B	A	D	A	B	A	D	C	D	C	A	C	B	D	A	C	A	B	B	C	B	C	A	C	D	B	C	D	B	A	B	B	D	C	D	D	C	B	C	A	D	D	B	D	D	A	B
Siswa128		D	B	A	D	A	B	A	D	C	D	C	A	C	B	D	A	C	A	B	B	C	B	A	A	C	D	B	C	C	A	A	B	B	D	C	D	D	C	D	C	A	D	D	C	D	D	A	B
Siswa129		D	A	D	C	A	B	A	D	A	D	C	B	C	B	D	A	C	A	B	B	A	B	C	A	C	D	B	C	C	B	A	B	B	D	C	A	D	A	B	C	A	B	B	C	A	C	D	A
Siswa130		D	B	D	D	A	B	A	D	C	D	C	A	B	B	B	A	C	B	B	B	A	B	B	A	C	D	B	C	B	C	A	B	B	D	C	D	D	C	B	C	D	D	B	D	B	A	B	A
Siswa131		D	B	A	D	A	C	A	D	C	D	C	A	C	B	B	A	C	B	B	B	C	B	C	B	C	D	D	C	D	B	A	A	A	B	C	B	D	C	A	B	D	D	B	C	C	D	B	D
Siswa132		D	B	A	D	A	B	A	D	A	D	C	A	C	B	D	A	C	A	B	B	C	B	C	A	C	A	B	C	D	C	A	B	B	D	C	D	D	D	D	C	D	D	D	B	B	A	A	B
Siswa133		D	B	A	D	A	B	A	B	C	D	C	A	C	B	D	A	B	A	B	B	C	B	C	A	C	D	B	C	B	D	A	B	B	B	C	D	C	C	A	A	D	D	D	B	D	C	A	A
Siswa134		D	B	A	D	A	B	A	D	C	D	C	A	C	B	D	A	C	A	B	B	C	B	C	A	C	D	B	C	C	B	A	B	B	D	C	D	C	C	D	A	D	D	C	B	D	B	B	A
Siswa135		D	B	A	D	A	B	A	D	A	D	C	C	C	B	D	A	C	B	A	B	C	A	A	C	B	D	D	B	C	B	A	B	B	B	C	A	D	C	D	C	D	D	D	C	A	D	B	B
Siswa136		D	B	A	C	A	B	A	D	C	D	C	A	C	B	C	A	C	A	B	B	C	B	C	A	C	A	D	C	A	B	A	B	B	D	C	A	D	C	D	C	D	D	B	B	B	C	A	D
Siswa137		D	B	A	D	A	B	A	D	C	D	C	A	B	B	B	A	B	A	B	B	C	B	B	A	C	D	C	C	D	C	A	B	B	D	C	D	D	C	D	C	D	D	D	B	D	C	A	D
Siswa138		D	B	C	B	A	C	A	D	C	D	C	A	C	A	D	C	C	A	B	B	A	A	A	A	B	C	D	C	A	A	A	B	B	D	B	D	D	C	B	C	D	D	C	B	B	D	C	A
Siswa139		D	B	D	D	A	B	A	D	C	D	C	A	C	B	D	C	C	A	B	B	C	B	C	B	C	D	D	C	B	B	A	B	B	B	C	D	C	C	B	C	D	D	C	C	C	A	A	B
Siswa140		D	A	C	C	A		C	B	C	D	D	B	D	C	D	A	C	A	B	B	C	B	C	A	D	D	D	C	B	D	A	B	B	D	A	A	C	D	D	D	D	A	C	B	D	A	B	D
Siswa141		D	D	D	D	D	B	B	A	A	D	C	B	C	B	C	C	C	A	B	B	A	B	C	A	A	B	D	C	B	A	A	B	B	D	C	D	C	C	B	C	D	B	C	B	A	D	A	C
Siswa142		D	B	A	D	A	B	B	D	C	D	C	A	C	B	B	B	C	B	B	B	C	B	C	A	C	D	D	C	B	B	A	B	B	D	C	D	D	C	D	C	D	D	D	B	C	D	B	D
Siswa143		D	A	B	C	A	B	C	D	C	D	C	C	C	B	D	C	C	A	C	D	C	B	C	A	A	B	B	C	A	B	A	B	B	A	C	D	D	D	D	B	B	D	D	B	D	A	B	C
Siswa144		D	B	A		A	B	A	D	C	D	B	A	C	B	D	C	C	A	B	B	A	B	B	A	A	B	B	C		B	B	B	D	B	B	D	D	C	B	B	D	D	D	A		B
Siswa145		D	B	D	D	A	B	A	A	C	D	C	A	C	B	B	A	C	A	B	B	C	A	D	A	C	D	B	C	A	A	B	B	B	D	C	D	D	D	B	C	D	D	C	B	B	A	C
Siswa146		D	B	A	D	A	B	A	D	C	D	C	A		A	D	C	C	A	B	B	C	B	C	A	C	C	D	C	A	B	A	B	B	D	C	D	D	C	B	C	C	D	D	C	D	A	B	A
Siswa147		D	B	A	D	A	B	A	D	C	D	C	A	C	B	D	B	C	D		B	C	A	C	A	C	D	D	A	A	B	A	B	B	D	C	D	D	C	A	C	C	D	D	B	B	D	A	B
Siswa148		D	B	A	D	A	B	A	D	C	D	C	A	C	B	D	C	C	A	B	B	C	B	C	A	C	D	D	C	C	B	A	B	B	D	C	D	D	C	D	C	C	D	D	B	B	A	A
Siswa149		D	B	D	D	A	B	A	D	C	D	C	A	C	B	D	C	B	A	B	B	C	B	C	A	C	D	D	C	B	B	A	B	D	D	C	D	D	C	D	C	D	D	D	C	C	D
Siswa150		D	B	D	D	A	B	A	D	A	D	C	A	C	B	B	C	B	A	B	B	C	C	C	C	C	A	D	C	A	B	B	C	D	D	C	D	D	C	B	B	D	D	C	B	C	A	D	A
Siswa151		B	D	C	D	A	C	A	D	C	D	C	A	C	B	D	C	B	B	B	B	C	B	C	A	C	D	D	C	C	B	A	B	B	D	B	D	D	C	B	B	D	D	D	B	B	A	A	D
Siswa152		D	B	D	D	A	B	D	A	A	D	C	A	C	B	C	A	C	A	B	B	C	A	C	A	C	B	D	C	A	D	A	B	B	D	C	A	D	D	B	C	B	D	B	C	A	D	A	A
Siswa153		B	B	A	D	D	B	A	A	A	D	C	A	C	B	C	B	C	D	B	B	C	B	C	A	C	B	D	B	A	A	A	B	B	D	D	D	C	C	B	C	D	D	C	B	A	D	B	A
Siswa154		D	B	D	D	D	B	A	D	C	D	C	D	C	B	D	C	C	D	B	B	C	C	A	A	C	C	D	C	C	A	B	B	D	B	A	A	D	A	B	C	C	D	D	B	A	C	B	D
Siswa155		D	B	A	D	A	B	A	D	C	D	C	A	C	B	D	C	C	A	B	A	C	B	C	A	C	D	D	C	A	B	A	B	B	D	C	D	A	C	D	C	D	A	D	B	B	A	A	A
Siswa156		D	B	A	D	A	B	B	D	C	D	C	A	C	B	B	B	B	A	B	B	C	B	C	A	C	C	D	C	A	B	B	B	B	D	C	A	D	C	D	C	C	D	C	B	C	C	A	D
Siswa157		D	B	D	D	A	B	A	D	C	D	C	A	C	B	D	B	C	A	B	B	C	B	C	A	C	D	D	C	B	B	A	B	B	D	C	A	D	C	B	C	B	D	C	C	C	A	D	B
Siswa158		D	B	A	D	A	B	D	D	C	D	C	B	C	B	D	C	C	A	B	B	C	B	C	A	C	D	D	C	A	B	A	B	B	D	C	D	D	A	D	C	A	D	D	B	C	B	B	D
Siswa159		D	B	A	D	A	C	A	D	C	D	C	A	C	B	D	C	C	A	B	B	C	B		A	C	B	C		D	C									B	C	C	D	D					B
Siswa160		D	D	A	D	A	B	A	D	C	D	C	A	C	B	D	B	C	A	B	B	C	B		A	C	D	B	C	A	B	A	B	B	D	C	D	D	C	D	C	D	D	D	B	D	A	A	D
Siswa161		D	B	A		A	B	A	D	C	D	B	A	C	B	D	C	C	A	B	B	C	B	B	A	C	B	B	C		B	A	B	D	D	C	D	D	C	B	B	D	D	D	B		A		A
Siswa162		D	B		D	A	B			A	D	C		C	B	D	C	A	D	B	B	C	B	C	A	C	B	D	B		A	A	B	D	D	D	C	A	C	C	C	C	D	C		B	A	C	A
Siswa163		D	B	D	D	A	C	A	D	C	D	C	A	C	B	D	A	C	D	D	C	C	A	C	A	C	D	D	A	A	B	B	C	B	D	C	D	D	C	A	C	C	D	D	B	B	D	A	C
Siswa164		D	B	D	D	A	B	A	D	C	D	C	A	C	B	D	C	C	A	B	B	B	B	A	B	C	C	D	C	B	B	A	B	B	B	D	D	D	B	D	C	D	B	C	C	B	C	C	D
Siswa165		D	B	D	D	A	B	A	C	A	B	C	B	C	C	D	B	C	A	A	A	C	B	B	A	C	B	D	C	D	D	C	C	B	D	D	A	D	C	C	A	C	D	D	B	A	B	D	D
Siswa166		D	B	A	D	A	B	A	D	C	D	C	A	C	B	B	A	B	A	B	B	C	B	A	A	C	D	D	C	B	B	A	B	B	D	D	D	D	C	D	C	B	D	D	B	A	A	B	D
Siswa167		B	D	A	D	A	B	D	D	C	D	C	A	C	B	D	B	B	A	B	B	C	B	A	A	C	D	D	C	A	B	A	B	B	D	C	B	D	C	B	C	A	D	C	C	C	A	B	A
Siswa168		D	B		D	A	B	A		A	D	C	A	C	B	D	C	C	A	B	B	C	B		A	C		B	C	B	D		B		D	C				B	C	C	D	D					B
Siswa169		D	B	A	D	A	B	A	D	A	D	C	A	C	B	D	C	A	A	B	B	C	B	C	A	C	C	B	C	B	B	A	B	B	D	C	A	A	C	C	C	D	D	C	B	B	C	B	C
Siswa170		D	B	A	D	A	B	A	D	C	D	C	A	C	B	B	C	B	A	B	B	C	B	C	A	C	D	D	C	A	B	A	B	B	D	C	D	D	C	B	C	C	D	D	B	D	B	A	B
Siswa171		D	B	D	D	A	C	B	D	A	D	C	A	C	B	B	A	B	A	A	B	B	B	C	A	C	D	D	B	A	B	A	A	B	B	C	A	B	B	B	C	B	C	D	B	C	A	C	A
Siswa172		D	B	A	D	A	B	A	D	A	D	C	A	C	B	D	C	B	A	B	B	B	B	C	A	C	D	B	C	A	B	B	B	B	D	C	D	D	C	C	C	D	A	C	B	D	A	C	A
Siswa173		D	B	D	D	A	B	D	D	A	D	A	A	C	B	D	C	B	A	B	B	C	B	C	A	C	D	D	C	A	A	A	A	B	D	C	D	C	C	D	A	B	C	D	B	A	A	C	A
Siswa174		B	B	A	D	A	B	A	C	A	D	A	C	A	C	D	C	C	A	B	B	A	D	A	A	C	D	A	C	D	D	A	B	B	C	B	D	C	D	B	A	D	A	D	D	A	A	A	A
Siswa175		B	B	A	D	A	B	A	D	C	D	C	A	C	B	D	C	C	A	B	B	C	D	C	B	C	D	D	C	A	B	A	B	B	B	C	D	D	C	B	C	D	D	D	B	A	A	A	A
Siswa176		D	B	A	D	A	B	A	D	C	D	C	A	C	B	D	C	B	A	B	B	B	B	A	A	C	D	B	C	B	A	A	B	B	B	C	A	A	C	D	B	B	D	D	B	C	B	A	A
Siswa177		B	B	A	D	A	B	D	D	B	A	C	C	C	B	C	C	C	A	B	B	B	B	C	A	C	D	D	C	A	B	A	B	B	B	C	A	A	C	D	C	A	D	D	A	C	D	A	D
Siswa178		D	B	A	D	A	B	B	D	A	D	C	C	C	B	D	B	C	A	B	B	C	D	A	A	C	D	B	C	B	B	A	B	C	D	C	D	A	D	B	C	A	D	D	C	C	A	A	A
Siswa179		B	B	A	D	A	B	A	D	A	D	A	D	C	B	C	B	B	A	B	B	C	B	C	A	C	C	D	C	C	A	A	B	D	D	A	B	D	B	B	C	B	A	C	C	B	A	B	D
Siswa180		D	B	A	C	A	C	A	D	C	D	C	A	B	C	D	C	B	A	B	B	C	B	C	A	C	B	C	A	D	B	A	C	B	A	D	B	C	A	D	C	D	B	C	C	A	B	C	A
Siswa181		D	D	C	D	A	B	A	D	A	D	A	A	A	B	D	A	A	A	B	B	C	C	C	B	C	A	B	C	B	A	A	B	D	D	C	D	D	A	B	C	A	D	C	C	B	A	B	D
Siswa182		D	B	D	D	A	B	A	D	C	D	C	A	C	B	D	C	C	A	B	B	C	D	C	A	C	D	D	C	A	B	A	B	B	D	C	D	A	C	B	C	C	D	D	B	D	C	B	D
Siswa183		D	B	A	C	A	B	A	D	C	D	C	A	C	B	D	C	C	A	B	B	C	B	C	A	C	D	D	C	A	B	A	B	B	D	C	D	D	C	B	C	C	D	D	B	C	D	A	B
Siswa184		B	B	C	D	A	B	B	C	C	D	C	D	C	B	B	C	C	A	B	B	C	B	A	A	C	B	D	C	D	B	B	D	B	C	C	C	D	D	B	B	A	B	C	C	A	A	C	D
Siswa185		D	B	C	D	A	B	A	D	A	D	C	C	C	B	C	C	B	D	B	B	C	B	A	A	C	D	D	A	C	B	A	B	D	B	C				D						C
Siswa186		D	B	D	D	A	B	B	D	C	D	C	A	C	B	D	C	B	A	B	B	C	B		A	C	D	D	C	C	B	A	B	B	D	C	D	A	C	D	C	D	D	D	B	D	C		D
Siswa187		B	B	A	D	A	B	A	D	C	D	C	C	C	B	D	C	C	B	B	B	C	B	C	A	C	D	B	C	D	B	A	B	B	B	C	D	D	D	B	C	A	D	C	C	A	A	C	B
Siswa188		A	D	D	D	A	B	B	D	C	D	C	C	C	B	D	C	C	A	B	B	C	B	A	A	A	D	B	C	D	A	A	A	B	D	C	C	C	A	D	A	C	A	C	D	C	A	B	C
Siswa189		D	B	A	D	D	B	B	A	A	D	D	A	B	B	C	C	C	B	A	A	A	B	A	C	B	B	B	B	A	A	D	D	B	B	B	D	C	C	B	A	B	A	C	C	B	C	B	D
Siswa190		A	D	A	D	A	B	D	A	C	D	C	A	C	D	D	C	C	A	B	B	C	B	D	A	C	A	D	C	C	A	A	B	D	D	C	D	A	C	D	A	B	D	C	C	C	A	C	B
Siswa191		B	D	C	D	B	B	A	C	C	D	A	D	B	C	D	B	D	A	A	B	C	C	D	A	D	D	C	B	C	A	D	D	C	D	B	A	D	A	B	C	B	A	C	D	D	A	B	D
Siswa192		D	B	D	D	A	B	A	D	C	D	C	A	C	B	D	C	B	A	B	B	C	B	C	A	C	D	B	C	A	B	A	B	B	D	C	D	D	C	D	C	B	D	D	B	D	D	A	D
Siswa193		A	D	A	D	A	B	D	A	C	D	C	A	C	D	D	C	C	A	B	B	C	B	D	A	C	A	D	C	C	A	A	B	D	D	C	D	A	C	D	A	D	D	C	C	A	C	A	A
Siswa194		B	B	A	D	A	D	A	D	C	D	C	A	C	B	D	C	C	A	B	B	C	B	B	A	C	B	B	C	C	B	A	B	B	D	C	D	D	C	D	C	C	D	C	B	C	D	A	D
Siswa195		D	C	A	D	D	B	A	A	C	D	C	A	B	C	B	B	C	A	B	B	B	B	D	A	D	D	B	C	D	D	B	B	B	D	C	A	D	C	C	C	D	A	B	C	D	A	C	A
Siswa196		D	B	A	D	A	B	A	D	C	D	C	A	C	B	D	C	B	A	B	B	C	B	C	A	C	D	B	C	A	B	A	B	D	B	C	D	A	C	D	C	D	D	C	B	B	A	C
Siswa197		D	B	A	D	A	B	B	D	A	D	C	A	C	C	D	B	C	A	B	B	C	B	C	B	C	D	D	C	A	B	A	A	B	B	D	D	D	D	D	C	A	B	C	B	A	C	B	D
Siswa198		A	B	A	D	A	B	A	D	C	D	C	A	C	C	D	C	B	A	B	A	C	B	C	A	C	D	D	C	B	B	A	C	C	A	C	D	D	C	B	C	A	D	D	B	C	C	B	B
Siswa199		A	B	A	D	A	B	B	D	C	D	C	A	C	B	D	A	B	A	B	B	C	B	C	A	C	D	B	C	A	B	A	B	B	D	C	D	A	D	B	C	B	D	C	C	A	A	B	A
Siswa200		B	B	A	D	A	B	A	B	A	D	A	A	C	B	D	A	C	A	C	B	C	B	C	B	C	A	D	C	D	C	D	B	D	B	C	A	A	A	D	C	D	A	C	B	A	A	B	D
Siswa201		D	B	A	D	A	B	A	D	C	D	C	A	C	B	D	C	B	A	B	B	B	B	A	A	C	D	B	C	B	A	A	B	B	D	C	A	A	C	D	B	B	D	D	B	C	B	A	A
Siswa202		D	B	A	D	B	B	A	A	A	D	C	A	C	B	D	A	C	A	C	B	C	B	C	A	C	B	B	C	B	A	A	B	B	D	C	C	D	C	D	B	D	B	C	D	D	B	D	A
Siswa203		A	B	A	D	A	C	A	D	C	D	C	A	C	B	D	A	C	A	B	B	C	D	A	A	C	D	D	C	C	B	A	B	B	D	C	D	D	C	D	C	D	D	D	B	D	D	A	B
Siswa204		D	C	A	A	A	B	B	D	C	D	C	A	C	B	D	A	C	A	B	B	C	B	C	A	C	D	D	C	D	C	A	B	B	D	C	D	D	C	A	C	A	D	D	C	A	A	C	A
Siswa205		A	B	A	D	A	C	A	B	D	B	C	A	D	A	B	A	A		A	B	C	B	B	B	C	B	D	A	A	B	D	B	B	D	D	A	B	B	B	C	B	D	C	C	A	B	C	A
Siswa206		D	B	A	D	A	B	A	D	C	D	C	A	C	B	D	A	B	A	B	B	C	B	C	A	C	D	D	C	A	B	A	B	B	D	C	D	D	C	D	C	A	D	D	B	D	C	A	D
Siswa207		D	B	D	D	A	B	A	D	C	D	C	A	C	B	B	A	C	A	B	B	C	B	C	A	C	D	D	C	B	B	A	B	B	D	C	D	D	C	D	C	A	D	D	C	D	C	B	B
Siswa208		B	D	A	D	A	B	A	D	C	D	C	A	C	B	D	A	D	A	B	D	C	B	C	A	C	B	B	C	A	B	A	B	B	D	C	D	A	C	D	C	B	D	D	B	B	A	A	D
Siswa209		B	D	A	D	A	B	A	D	C	D	C	A	C	B	D	A	D	A	B	D	C	B	C	A	C	B	B	C	A	B	A	B	B	D	C	D	A	C	D	C	C	D	D	B	B	A	A	D
Siswa210		D	B	A	C	A	B	A	D	C	D	C	A	C	B	D	A	C	A	B	B	C	C	C	A	C	A	D	C	B	B	A	B	B	B	C	D	D	C	D	C	A	D	D	B	A	A	A	D
Siswa211		D	B	A	D	A	C	A	D	C	D	C	A	C	D	D	A	B	A	B	B	C	B	C	B	C	B	D	C	C	B	C	B	B	D	C	D	D	C	D	C	D	D	D	B	B	D	C	B
Siswa212			D		D	A	C	A	D	C	D	C	A	C	B	D	A	C	A	B	B	C	A	D	A	C		D	C	A	B	A	B	B	D	C	D	D		B	C	D	D	D	B	C	A	A	D
Siswa213		D	B	A	D	A	B	A	D	C	D	C	A	C	B	D	A	B	A	B	B	C	B	C	A	C	D	B	C	A	B	A	B	B	D	C	D	D	C	B	C	B	D	A	A	B	B	C	B
Siswa214		D	B	A	D	A	B	A	D	A	D	C	A	C	B	D	A	C	A	B	B	C	D	C	A	A	B	B	C	B	D	A	B	B	D	C	D	D	C	D	A	D	B	A	B	C	A	A	C
Siswa215		D	B		D	A		A		C	D	C		C	B	D	A	C	A	B	B	C	B		A	C		B	C	A			B	A	B	C	D	D		B				C		C
Siswa216		D	B	B	C	A	B	A	D	C	D	C	A	C	B	D	A	B	A	B	B	C	B	C	A	C	B	D	C	A	C	A	B	B	D	C	D	A	C	B	B	D	D	D	D	C	B	A	B
Siswa217		D	B		D	A	C	A	D	C	D	C	A	C	D	D	A	B	A	B	B	C	B	C	B	C	B	D	C	C	B	A	B	B	C	C	D	A	C	D	C	D	B	D	C	C	D	B	C
Siswa218		D	B	D	D	A	C	A	B	A	D	C	D	A	B	B	A	C	C	C	B	C	C	B	D	A	B	B	B	A	B	A	B	B	D	C	A	C	D	D	D	B	D	C	D	A	A	B	B
Siswa219		D	B	A	D	A	C	A	D	A	D	A	A	C	B	D	A	C	A	A	B	C	A	C	A	C	D	D	C	A	B	A	A	B	D	C	D	B	C	B	C	D	A	D	C	D	D	A	B
Siswa220		D	B	A	D	A	A	A	D	C	D	C	A	C	A	D	A	B	A	B	B	C	B	D	A	C	D	D	C	B	B	A	B	B	D	C	D	D	C	D	C	A	D	D	C	D	C	B	B
Siswa221		D	B	C	D	A	B	C	D	A	D	C	A	C	B	D	A	C	A	B	B	C	B	C	A	C	D	B	C	B	B	A	B	D	D	C	D	C	C	A	A	B	B	D	B	B	D	B	B
Siswa222		D	B	D	C	A	B	A	D	A	D	C	A	C	B	D	A	C	A	B	B	C	B	C	A	C	D	D	B	A	B	A	B	B	D	C	D	A	D	B	C	D	D	D	B	D	C	B	B
Siswa223		D	B	A	D	A	D	A	D	C	D	C	A	C	B	D	A	B	A	B	B	C	B	C	A	C	D	B	C	D	B	A	B	B	D	C	D	D	D	C	B	D	D	B	D	A	A		A
Siswa224		D	B	A	D	A	B	A	D	C	D	C	A	C	B	D	A	B	A	B	B	C	B	C	A	C	D	D	C	A	B	A	B	B	D	C	D	D	C	D	C	B	D	D	B	A	A	A	A
Siswa225		D	B	D	C	A	B	A	B	C	D	C	A	C	B	D	A	B	D	B	B	C	A	C	A	C	C	D	B	C	B	A	B	B	B	C	A	A	A	B	D	D	A	D	B	C	A	C	B
Siswa226		D	B	A	D	A	B	A	D	C	D	C	A	C	B	D	A	C	A	B	B	C	B	C	A	C	D	D	C	A	B	A	B	B	D	C	D	D	D	D	C	B	A	C	B	D	B	A	B
Siswa227		D	B	A	D	A	B	D	D	C	D	C	A	C	A	D	A	C	A	B	B	C	B	C	A	C	B	D	C	A	A	A	B	B	B	C	D	D	C	A	C	D	D	D	B	A	A	C	B
Siswa228		D	B	A	D	D	B	A	A	C	D	C	A	C	B	B	A	B	A	B	B	B	B	C	A	C	D	D	C	A	A	A	B	A	D	D	D	A	C	B	C	A	B	D	B	D	A	A	D
Siswa229		D	B	D	D	A	B	A	D	A	D	C	A	C	B	C	A	C	A	B	D	A	D	C	D	C	D	D	B	A	B	A	B	B	D	C	B	D	C	D	C	A	D	D	B	D	C	A	A
Siswa230		D	B	A	D	A	C	A	B	C	D	C	A	C	B	D	A	C	A	B	B	C	B	C	A	C	A	B	C	A	B	A	B	B	D	C	D	B	A	D	C	A	D	D	B	D	A	A	A
Siswa231		D	D	A	D	A	C	A	D	C	D	C	A	C	B	D	A	C	A	B	B	C	B	C	A	C	D	D	C	D	C	A	B	B	D	C	D	D	C	B	C	A	D	D	C	D	D	A	B
Siswa232		D	B	A	D	A	B	A	D	A	D	C	A	C	B	C	A	B	A	B	B	C	B	C	A	A	D	D	A	A	D	A	B	B	D	C	D	D	C	D	B	D	D	D	B	D	B	D	B
Siswa233		D	D	A	D	A	D	A	D	C	D	C	A	C	B	D	A	C	A	B	B	D	B	C	A	C	D	B	C	A	B	A	B	B	D	C	D	D	C	B	C	C	D	D	C	D	D	A	B
Siswa234		D	B	A	D	A	A	A	D	A	D	C	A	C	B	D	C	C	A	B	D	C	B	C	A	C	D	D	C	B	B	A	B	B	D	C	D	D	C	B	C	A	D	A	B		D	A	B
Siswa235		D	B	A	D	A	B	A	D	C	D	C	A	C	B	D	A	C	A	B	B	B	A	C	A	C	D	B	C	C	A	A	B	B	D	A	D	A	D	D	C	D	D	D	B	D	A	A	D
Siswa236		D	B	A	D	A	B	A	D	C	D	C	A	C	B	D	B	B	A	B	B	C	B	C	A	C	D	B	C	B	B	A	B	B	B	C	D	A	C	B	C	C	D	D	C	A	B	B	A
Siswa237		D	B	A	D	A	B	A	D	C	D	C	A	C	B	D	C	C	A	A	B	C	B	C	A	A	D	D	B	A	B	A	B	B	B	C	D	A	A	B	C	D	D	C	D	D	A	B	A
Siswa238		B	B	D	D	A	B	A	D	C	D	C	A	C	B	D	C	C	A	B	A	C	B	A	A	C	B	D	B	C	A	A	B	B	D	D	D	C	A	A	C	C	A	C	C	A	A	B	D
Siswa239		B	B	C	D	A	C	A	D	A	D	C	B	C	B	D	B	B	C	B	B	C	B	B	B	C	D	D	C	C	C	B	B	B	D	B	A	A	C	B	B	C	D	D	C	A	A	C	B
Siswa240		D	C	A	D	A	B	A	D	A	D	C	A	C	B	D	C	A	D	B	B	C	B	A	A	C	D	D	C	C	B	C	B	D	D	A	A	D	C	A	C	C	C	C	B	A	D	B	A
Siswa241		D	B	A	D	A	B	A	D	C	D	C	A	C	B	B	C	B	A	B	B	B	D	B	A	C	D	B	C	A	C	A	B	B	D	C	D	D	C	D	B	A	D	D	B	B	B	A	C
Siswa242		B	B	A	D	A	B	A	D	A	D	C	A	C	B	D	C	B	A	B	B	C	B	C	A	C	D	B	C	A	B	A	B	B	D	C	D	D	C	B	C	C	D	D	B	C	A	A	D
Siswa243		D	C	A	C	A	B	A	D	C	D	C	A	C	B	D	B	C	A	D	B	B	A	A	A	D	B	D	C	C	A	B	D	B	D	B	D	D	B	B	B	B	D	C	D	B	C	B	D
Siswa244		D	B	A	D	A	B	A	D	C	D	C	A	C	B	D	C	B	B	B	B	C	B	C	A	C	D	B	C	A	B	A	B	B	D	C	D	D	D	B	C	A	D	D	B	D	A	A	B
Siswa245		D	B	A	D	A	B	A	D	C	D	C	A	C	B	D	C	C	A	B	B	B	B	C	A	B	D	D	C	A	B	A	B	B	D	C	D	A	C	B	C	C	D	D	B	D	B	A	B
Siswa246		D	B	A	D	A	B	A	B	A	D	C	B	C	B	D	C	B	A	B	B	C	A	C	A	C	D	B	C	C	B	B	B	B	D	C	D	A	C	B	C	C	D	B	D	D	B	A	D
Siswa247		D	B	D	D	A	B	A	D	C	D	C	A	C	B	D	C	C	A	B	B	C	B	A	A	C	D	D	C	A	C	A	B	B	D	C	D	D	C	B	C	B	D	D	B	B	D	A	A
Siswa248		D	D	D	D	A	B	D	D	C	D	C	D	C	B	D	B	A	A	B	B	C	B	C	D	C	D	B	C	A	B	A	B	B	D	C	D	D	C	B	C	B	D	D	C	D
Siswa249		D	C	D	D	A	B	A	B	C	D	A	A	C	B	D	C	C	A	B	B	C	B	B	A	C	B	D	C		A	A	B	B	D	C	D	C	D	D	C	D	D	D	B	C	D	D	B
Siswa250		B	B	D	D	A	C	A	D	C	D	B	A	C	B	D	A	D	A	B	B	C	B	C	D	A	D	B	C	A	B	A	B	B	A	C	A	D	A	A	A	C	D	D	C	A	A	C	B
Siswa251		A	D	C	D		B	B		C	D	C	A	C	C	B	C	B	A	B	B	C	B		B	C		D	B	C	A	A	B	B	D	D	B	A	C	B	C	A	D	D	C	C	A	A	B
Siswa252		D	B	A	D	A	B	A	B	C	D	C	D	C	A	D	B	B	A	B	B	C	B	C	A	C	D	D	C	D	B	A	B	B	D	C	D	C	C	D	D	C	A	D	B	B	B	B	B
Siswa253		D	B	D	D	A	B	A	D	C	D	C	A	C	B	D	C	A	A	B	B	C	C	C	A	C	D	B	C	C	A	A	B	B	D	C	D	D	C	C	C	D	D	C	C	B	A	B	B
Siswa254		B	B	A	D	A	B	A	D	C	D	C	A	C	B	D	C	C	A	B	B	C	B	C	A	C	D	B	C	A	B	A	B	B	D	C	D	A	C	B	C	C	B	D	B	D	B	A	D
Siswa255		D	B	A	D	A	B	B	D	C	D	C	A	C	B	D	C	C	A	B	B	C	B	C	A	C	D	B	C	A	B	A	B	B	B	C	C	D	C	B	C	B	D	D	B	C	B	A	B
Siswa256		D	B	D	D	A	B	A	D	C	D	C	A	C	B	D	A	D	A	B	B	C	B	C	A	C	D	B	C	A	C	A	B	B	D	C	D	A	B	A	D	B	B	D	C	A	A	D	B
Siswa257		B	C	A	D	A	B	A	D	C	D	C	A	C	B	B	C	C	A	B	B	B	B		A	C		B	C		C	A	A	B		C	D	D	C	B		D	A	D			A	C
Siswa258		D	B	A	D	A	B	A	D	C	D	C	A	C	B	D	C	C	A	B	B	C	B	B	A	C	B	B	C	A	B	A	B	A	D	D	A	D	D	B	C	D	D	D	B	A	B	C	D
Siswa259		B	B	D	D	A	B	A	D	A	D	C	A	C	B	B	C	C	A	B	B	C	B	C	A	C	B	B	C	B	B	A	B	B	B	C	D	A	B	D	C	D	B	C	C	B	C	A	B
Siswa260		D	B	A	D	A	B	A	D	C	D	C	A	C	B	D	C	A	A	B	B	C	B	A	A	A	D	D	C	A	A	A	B	B	D	C	D	D	C	D	C	D	B	D	B	A	A	B
Siswa261		D	B	A	D	A	B	A	D	C	D	C	A	C	B	D	C	A	A	B	B	D	B	C	D	C	D	B	C	A	C	B	A	D	C	D	D	C	D
Siswa262		B	B	A	D	A	B	A	D	C	D	C	A	C	B	D	A	C	A	B	B	C	B	C	A	C	D	D	C	A	A	B	B	B	D	D	D	A	B	B	C	D	B	C	C	A	C	A	B
Siswa263		D	B	A	C	D	C	B	A	C	D	A	A	B	C	D	A	C	B	B	A	A	B	C	D	C	B	B	B	A	A	A	A	B	B	B	D	A	D	C	C	B	B		C		D	C	A
Siswa264		D	B	A	D	A	B	A	D	A	D	C	A	C	B	B	C	C	A	B	B	B	D	B	A	C	D	D	C	A	B	A	B	B	B	C	A	D	D	D	A	B	D	D	C	B	D	C	D
Siswa265		B	A	D	C	A	B	B	A	A	D	C	A	C	C	B	A	C	A	C	B	D	C	C	A	C	B	D	C	C	B	A	B	B	D	A	A	D	A	C	A	B	A	C	D	C	B	C	B
Siswa266		D	B	A	D	A	B	A	D	C	D	C	A	C	B	D	C	D	A	B	B	D	B	C	A	C	D	B	C	B	A	B	B	B	D	C	D	D	C	C	C	D	D	C	B	A	D	B	B
Siswa267		D	B	D	D	D	A	B	A	B	A	D	C	A	C	B	D	C	A	A	C	B	C	B	C	A	C	B	B	C	A	B	A	B	B	D	C	D	D	D	C	C	B	D	B	C	B	A	B
Siswa268		D	B	A	D	A	B	B	D	C	D	C	A	C	B	D	C	B	A	B	B	C	B	C	A	C	D	D	C	B	A	A	B	B	D	C	D	D	D	B	D	B	D	D	B	D	A	B	B
Siswa269		D	B	D	D	A	B	C	A	C	D	C	A	C	B	D	C	C	A	B	B	C	A	C	A	C	D	D	C	A	B	A	B	B	D	C	D	D	C	B	B	B	D	D	B	C	A	C	D
Siswa270		D	B	C	D	A	B	A	D	C	D	C	A	C	B	A	C	C	A	B	B	C	B	D	A	C	D	D	C	B	B	A	B	B	D	C	D	D	C	B	A	C	D	D	B	A	A	A	D
Siswa271		D	B	D	D	A	B	D	D	A	D	C	A	C	B	B	C	C	D	B	B	C	A	B	A	C	A	B	C	C	B	B	B	B	D	C	D	A	A	B	C						A
Siswa272		D	B	A	D	A	B	A	D	C	D	C	A	C	B	D	C	A	A	B	B	C	B	A	A	C	D	B	C	A	D	A	B	B	D	C	C	D	C	B	B	D	D	D	B	B	B	B	D
Siswa273		D	D	C	D	A	B	D	A	C	D	B	C	C	D	D	C	C	A	B	B	A	D	C	C	C	D	D	C	A	A	A	B	D	D	C	B	D	C	B	D	D	B	A	B	B	B	B	B
Siswa274		B	D	D	B	A	B	C	D	C	D	C	A	C	B	D	C	A	D	B	B	C	B	C	B	D	A	B	C	B	D	B	B	A	D	C	A	C	C	C	B	C	C	D	D	B	A	C	A
Siswa275		D	B	A	D	A	B	A	D	C	D	C	C	C	C	C	C	A	A	B	A	B	B	C	A	C		D	C		B	A	B	D	D	C	B	C	C		C		D	D	B			B	B
Siswa276		B	D	D	D	A	B	B	B	C	D	D	B	B	D	D	A	A	A	B	B	C	B	C	B	C	B	D	C	B	B	B	B	D	D	A	D	C	C	C	B	B	C	D	D	B	A	B	C
Siswa277		D	B	D	D	A	B	D	D	C	D	C	A	C	B	D	C	B	A	B	B	C	B	C	A	C	D	D	C	B	A	A	B	B	D	C	A	D	C	D	C	D	D	C	B	D	A	B	D
Siswa278		D	B	A	D	A	B	B	D	C	D	C	A	C	B	D	C	C	B	B	B	C	B	C	A	C	D	D	B	A	B	A	B	B	D	C	D	B	D	D	C	D	B	D	C	B	A	C	D
Siswa279		D	B	A	D	A	B	A	D	C	A	C	A	C	B	D	B	B	A	B	B	A	A	A	A	C	D	D	B	C	B	A	B	B	B	C	D	A	A	D	C	D	D	C	B	D	A	A	B
Siswa280		D	B	A	D	A	B	A	D	C	D	C	A	C	B	D	C	A	A	B	B	C	A	C	A	C	D	B	C	B	B	A	B	B	D	C	D	D	C	D	C	D	D	D	B	D	D	A	B
Siswa281		D	D	A	D	D	B	A	B	C	D	A	C	C	B	D	C	C	A	B	B	C	B	A	A	C	D	D	C	C	D	A	B	B	D	B	D	D	B	B	A	D	D	D	C	A	A	B	D
Siswa282		D	B	A	D	A	B	A	D	C	D	C	A	C	B	B	B	C	A	B	B	C	A	A	A	C	D	B	C	C	B	A	B	B	D	A	D	D	C	B	C	D	D	D	B	A	A	A	D
Siswa283		D	D	D	D	A	B	A	D	C	D	A	A	C	B	B	C	C	A	B	B	C	B	B	D	C	C	B	C	C	C	B	B	D	B	C	A	D	D	B	B	D	D	D	C	B	A	D	B
Siswa284		D	B	A	D	A	B	A	D	C	D	C	A	C	C	D	C	B	A	B	B	B	B	C	A	C	A	D	C	B	B	A		B	D	C	A	D	C	B	C	D	D	D	B	A	B	A	B
Siswa285		D	B	A	D	A	B	A	D	C	D	C	B	C	B	D	C	B	A	B	B	C	B	A	A	C	D	D	C	B	B	A	B	B	D	C	C	C	C	B	C	A	D	C	B	D	D	A	B
Siswa286		D	D	A	D	A	B	A	D	C	D	C	D	C	B	D	B	A	A	B	B	C	B	C	A	C	D	B	C	C	B	A	B	A	B	C	D	A	A	B	C	A	D	D	C	D	A	B	D
Siswa287		D	B	D	D	A	B	A	D	C	D	C	A	C	B	B	C	B	D	B	B	C	B	C	A	A	D	D	A	C	B	A	B	B	D	C	A	A	C	D	C	D	D	D	C	C	C	A	B
Siswa288		A	D	A	D	A	B	A	D	C	D	C	A	C	B	B	C	C	A	B	B	C	B	C	A	C	D	B	C	C	A	A	B	B	B	C	A	A	D	B	B	D	D	D	B	A	D	A	B
Siswa289		D	B	D	D	A	B	A	D	C	D	C	A	C	B	D	C	B	A	B	B	C	B	C	A	C	D	B	C	B	B	B	B	B	D	C	D	D	C	D	C	D	D	D	B	A	A	A	B
Siswa290		C	B	D	D	A	B	A	D	C	D	C	C	C	B	B	C	B	A	B	B	C	B	C	A	D	C	D	C	A	B	A	B	B	B	D	D	D	C	B	C	C	D	D	B	D	B	B	B
Siswa291		B	B	A	D	C	B	A	D	C	D	A	C	C	A	D	C	C	A	B	A	C	B	C	A	D	D	B	C	C	C	A	D	D	B	C	D	C	B	D	B	D	A	C	C	A	A	B	A
Siswa292		D	D	A	C	A	B	A	D	C	D	C	D	C	B	D	C	A	A	B	B	C	B	C	A	C	B	D	C	B	C	A	D	B	B	B	A	C	C	B	D	D	B	C	C	A	A	A	A
Siswa293		D	B	A	D	A	B	B	D	C	D	C	A	C	B	D	B	B	D	B	B	C	A	B	C	C	D	B	A	C	B	A	B	B	B	C	D	A	C	B	C	D	D	D	B	D	B	A	B
Siswa294		D	B	D	D	A	B	B	D	C	D	C	A	C	B	D	C	C	A	B	B	C	B	C	A	C	D	D	C	A	B	A	B	A	B	C	D	B	C	D	B	D	D	D	B	A	D	A	B
Siswa295		B	B	A	D	A	B	A	D	C	D	C	D	C	B	D	B	B	A	B	B	C	B	B	A	C	C	B	C	C	B	D	B	B	D	C	D	D	A	C	C	C	D	D	B	B	C	A	D
Siswa296		D	B	A	D	B	B	D	A	C	D	D	D	C	C	C	C	C	D	B	B	C	C	A	A	C	A	D	C	A	B	A	B	B	D	C	D	A	A	A	D	B	A	D	B	B	A	D	D
Siswa297		D	B	A	D	A	B	B	A	C	D	C	A	C	B	B	B	C	A	B	B	C	C	C	A	C	D	D	C	A	A	A	B	B	D	C	D	D	D	B	C	B	D	D	C	C	C	D	D
Siswa298		D	A		D	A	B	D	D	A	D	C	B	B	C	D	C	C	A	C	D	A	C	B	A	A	C	D	B	C	A	A	C	B	D	B	A	A	D	D	C	A	D	C	B	C	A	B	A
Siswa299		B	B	A	D	A	B	A	D	C	D	C	A	C	B	D	B	C	A	B	B	C	B	C	A	C	D	D	C	B	A	A	B	B	B	C	D	D	C	B	A	A	D	D	B	C	A	B	C
Siswa300		B	D	D	D	A	B	B	D	C	D	C	A	C	B	B	C	C	A	B	B	C	B	D	D	C	A	D	C	A	B	A	B	B	D	D	D	A	C	D	C	D	D	C	B	C	D	C	A
Siswa301		A	B	A	D	A	B	A	D	C	D	C	A	C	B	D	C	C	A	B	B	C	A	B	A	C	D	D	C	C	B	A	B	B	D	C	D	A	C	D	C	D	D	D	B	D	B	A	D
Siswa302		D	B	D	D	D	B	A	A	A	D	A	D	C	B	D	C	C	A	C	A	C	C	B	A	C	C	B	B	C	B	A	B	D	D	C	D	D	C	B	B	D	B	B	B	B	C	B	B
Siswa303		D	B	A	D	A	B	C	D	C	D	C	A	C	B	D	C	C	A	B	D	C	B	A	A	C	D	D	C	A	B	B	B	B	D	C	D	D	C	D	C	A	D	D	B	D	D	A	D
Siswa304		B	B	A	D	A	B	A	D	C	D	C	A	C	B	C	C	C	A	B	B	C	B	B	A	C	D	B	C		B	A	B	B	D	C	D	D	C	D	C	A	A	D	B	A	D	A	D
Siswa305		B	B	A	D	B	B	A	B	C	C	C	A	C	B	D	B	B	A	B	B	C	B	C	A	C	D	B	C	B	B	A	B	B	D	C	D	D	C	C	B	A	D	D	C	D	A	C	C
Siswa306		D	B	A	D	A	B	A	D	C	D	C	A	C	B	B	C	C	A	B	B	C	B	C	A	C	D	D	C	D	A	A	B	A	D	C	D	D	C	B	D	A	D	D	C	D	D	B	B
Siswa307		D	B	D	D	A	B	A	D	A	D	C	A	C	B	B	C	C	A	B	B	C	B	C	A	C	D	D	C	A	B	A	B	B	B	C	A	D	C	A	C	A	D	D	B	C	B	A	B
Siswa308		D	B	A	D	A	B	A	D	C	D	B	A	C	C	D	C	C	A	B	B	C	B	C	A	C	D	D	C	B	B	A	B	B	D	C	A	D	D	D	A	B	D	D	B	C	D	C	D
Siswa309		B	C	D	C	A	B	A	D	C	D	C	A	C	B	D	C	C	A	B	B	C	A	B	A	C	D	D	C	C	B	A	B	C	D	C	D	A	C	D	C	D	D	D	B	D	A	A	D
Siswa310		D	B	A	D	D	B	A	D	A	D	C	A	C	B	B	C	B	A	B	B	C	B	D	A	C	A	D	C	A	C	A	B	C	D	C	D	A	A	D	C	D	B	A	C	B	B	A	B
Siswa311		D	B	A	D	A	B	A	D	C	D	C	A	C	B	B	C	B	A	B	B	C	B	C	B	D	D	D	C	A	B	A	B	B	D	C	D	D	C	D	C	A	D	D	C	A	C	B	B
Siswa312		C	D	D	D	A	B	D	D	A	D	C	A	C	B	D	C	C	A	B	B	C	B	C	A	C	B	D	C	A	B	A	B	B	D	C	D	D	C	D	C	C	D	D	B
Siswa313		D	B	D	D	A	B	A	A	C	D	C	A	C	B	D	C	C	A	B	B	C	B	A	A	C	D	D	C	D	B	B	B	B	B	C	D	D	C	B	C	D	D	D	B	C
Siswa314		D	A	D	A	A	B	A	D	C	D	C	A	C	B	D	C	C	A	B	B	C	B	C	A	C	D	D	B	C	C	A	B	B	B	C	D	A	D	D	C	D	D	C	B	B	A	D	B
Siswa315		D	B	A	D	A	B	A	D	C	D	C	A	C	B	D	C	B	A	B	B	C	B	C	A	C	D	B	C	A	B	A	B	B	D	C	D	D	D	A	C	C	D	D	B	A	B	A	D
Siswa316		D	B	C	D	A	B	A	D	C	D	C	A	C	B	D	C	B	A	B	B	C	D	C	A	C	B	B	C	A	B	A	B	B	D	C	D	A	A	A	B	D	D	B	C	D	B	D	D
Siswa317		D	A	C	D	A	B	A	D	A	D	C	C	C	B	D	C	C	C	C	B	C	B	D	A	C	D	D	C	C	B	A	B	B	B	C	D	C	C	D	A	D	D	D	B	C	D	C	B
Siswa318		D	B		D	A	B	A		C	D	C	A	C	B	D	C		A	B	B	C	B		A	C		B	C	A		A	B	B	D	C	D	A	B	D	A
Siswa319		D	B	D	D	A	B	A	D	C	D	C	A	C	B	D	C	C	A	B	B	C	B	C	A	C	D	B	C	D	B	A	B	B	B	C	D	C	C	B	C	B	D	D
Siswa320		C	A		D	A	B	A	D	C	D	C		C	B	D	C	C	A	B	B	C	B	B	A	C	D	B	C	B	B	A	B	B	B	C	B	A	D	D	C	D	D	D	B
Siswa321		D	B	A	D	A	B	A	D	C	D	C	A	C	B	D	B	C	A	B	B	C	B	A	A	C	D	B	C	A	B	D	B	B	D	C	D	D	C	D	C	D	B	A	B	C	B	A	A
Siswa322		D	B	A	D	D	B	B	A	A	D	C	A	C	B	B	A	C	D	B	A	B	B	A	B	C	B	D	B	A	B	A	B	D	B	B	A	D	C	A	C	D	D	D	B	D	C	B	D
Siswa323		D	D	A	D	A	B	A	D	C	D	C	A	C	B	D	C	B	A	B	B	C	B	C	A	C	D	B	C	A	B	A		B	D	C	D	D	C	D	C	D	D	D	B	D	D	A
Siswa324		D	B	C	D	A	B	A	D	A	D	C	A	C	B	D	C	B	A	B	B	C	B	C	A	C	D	B	C	C	B	B	D	B	B	C	D	A	C	A	C	B	D	D	B	D	A	A	D
Siswa325		D	B	D	D	B	C	A	B	C	D	C	A	C	B	D	C	A	D	B	B	C	B	C	A	C	D	B	C	D	C	A	B	B	B	C	D	B	C	A	C	B	C	A	D	B	C	B	A
Siswa326		D	B	A	D	A	B	D	D	C	D	D	D	C	B	D	C	C	A	B	A	B	B	C	B	B	D	D	A	B	C	B	B	D	B	C	D	B	C	B	C			C	C				A
Siswa327		A	B	D	D	A	B	A	D	C	D	A	A	C	B	D	C	C	A	B	B	C	B	C	A	C	D	B	C	A	B	A	B	B	D	C	C	A	A	D	C	C	D	D	C	D	D	A
Siswa328		D	B	A	D	A	B	A	D	C	D	C	A	C	B	D	C	B	A	B	B	C	B	A	A	C	D	B	C	A	B	A	B	B	D	C	D	D	C	D	C	C	D	C	B	B	D	A	C
Siswa329		D	B	A	D	A	B	B	D	C	D	C	A	C	B	D	C	C	A	B	B	C	B	C	A	C	D	B	C	B	B	A	B	B	D	C	C	C	C	D	C	C	D	D	B	A	B	A	D
Siswa330		A	D	A	D	D	B	A	D	C	D	C	A	C	B	D	A	B	A	A	B	C	B	C	A	C	D	B	C	B	B	A	B	D	D	C	D	C	D	B	D	D	A	D	B	D	A	B	D
Siswa331		D	B	A	C	A	B	A	D	C	D	C	A	C	B	D	A	C	A	B	B	C	B	A	A	C	C	D	C	A	B	B	B	B	D	C	D	D	C	D	C	D	D	D	B	A	A	A	A
Siswa332		D	B	A	C	A	B	C	D	C	D	C	A	C	B	D	A	B	B	B	B	C	B	C	A	C	A	D	C	A	C	B	B	A	D	D	D	A	A	B	C	A	D	C	B	B	A	B	A
Siswa333		D	B	A	C	A	B	A	D	C	D	C	A	C	B	D	A	B	A	B	B	C	B	C	A	C	D	B	C	C	B	A	A	B	D	C	D	A	C	B	C	B	A	D	C	C	A	B	A
Siswa334		D	B	A	D	A	B	A	D	A	D	C	A	C	B	D	A	B	A	B	B	C	B	C	A	C	D	B	C	A	B	A	B	B	D	C	D	D	D	D	C	A	D	C	B	D	B	A	B
Siswa335		D	B	A	D	A	B	A	A	C	D	C	A	C	B	D	A	B	A	B	B	C	B	C	A	C	D	B	C	A	B	A	B	B	D	A	D	D	C	B	C	D	B	D	B	D	A	A	A
Siswa336		D	D	A	C	A	C	B	D	C	D	C	A	C	B	D	A	C	A	B	A	C	D	A	A	C	D	D	C	A	B	A	B	A	B	D	D	D	D	B	C	D	D	A	B	A	C	B	A
Siswa337		D	B	A	D	A	B	A	D	C	D	C	C	C	B	B	A	C	A	B	B	C	A	A	B	C	D	C	C	C	B	B	B	A	A	C	C	B	B	A	B	D	D	D	D	D	D	D	D
Siswa338		D	B	A	D	D	A	C	D	C	D	D	B	C	B	A	A	C	A	B	B	A	B	D	A	C	C	D	C	B	D	A	B	B	A	B	D	A	C	D	B	B	B	D	C	B	B	C	D
Siswa339		B	D	B	D	A	B	A	D	C	D	C	C	C	C	D	A	A	A	C	B	C	B	C	D	C	D	D	C	C	A	D	B	B	D	C	D	D	C	D	C	C	D	D	B	D	C	A	A
Siswa340		D	D	A	C	A	C	B	D	C	D	C	D	C	B	C	A	C	A	B	B	C	A		B	C		D	C	B	A	A	B	B	B	C	D	D	C	B	C	C	D	D	C	B	A	B	C
Siswa341		D	B	A	D	B	B	A	D	C	D	A	A	C	B	B	A	B	D	B	B	C	B	C	A	B	D	B	A	A	C	A	B	D	C	B	A	C	A	A	B	A	A	C	A	A	C	B	B
Siswa342		D	B	A	D	B	B	A	A	D	C	C	B	C	C	D	A	B	A	A	B	C	B	C	B	C	D	D	C	A	D	A	A	B	B	B	A	D	A	C	B	D	C	A	B	D	D	A	A
Siswa343		C	B	C	C	A	B	B	B	C	D	B	A	C	B	D	A	B	A	B	B	C	B	B	B	C	D	B	C	B	A	A	B	D	D	A	D	C	B	C	D	D	B	A	C	A	D	C	A
Siswa344		D	B	A	C	A	C	A	D	C	D	B	C	C	B	C	A	C	A	B	A	C	D	A	A	C	D	D	C	A	A	A	B	A	D	C	D	D	A	D	C	B	D	C	B	D	D	B	D
Siswa345		D		D	D	A	B			C	D	D		C		A	A	C	A	B	B	C	B		C	C	D	C		B	A	B	A	A	C	D	D		B	C	B	D	D	C	D	D
Siswa346		A	B	D	D	A	B	A	D	A	C	C	C	C	B	D	A	C	A	A	B	B	B	C	A	C	B	B	C	A	A	A	B	B	B	A	C	C	C	B	C	D	B	C	C	A	C	C	C
Siswa347		D	D	A	D	B	B	A	D	C	D	A	D	B	B	A	A	C	D	D	C	A	D	B	B	B	D	D	B	C	B	D	D	D	D	B	A	A	A	B	C	B	A	C	D	A	C	B	A
Siswa348		D	B	A	D	A	A	C	D	C	D	C	A	C	B	B	A	B	B	B	B	C		A	B	C	D	B	C	C	C	A	B	B	B	C	D	A	C	C	B
Siswa349		D	B	A	D	B	B	A	A	C	D	C	C	C	B	D	A	B	A	B	B	C	B	C	B	C	D	D	C	A	D	A	C	D	D	C	D	D	C	D	B	B	C	D	A	A	B	C	B
Siswa350		A	B	A	D	D	B	B	A	D	C	C	A	B	D	C	A	C	D	D	B	A	C	C	A	C	D	B	A	A	A	D	D	B	B	C	B	A	A	D	C	B	A	A	D	B	C	B	A
Siswa351		D	D	D	C	B	B	D	D	A	A	A	C	B	B	B	C	A	C	B	B	B	C	B	C	A	D	C	B	D	C	A	D	B	C	D	D	A	B	C	B	B	A	C	D	C	B	D	A
Siswa352		D	B	D	D	D	C	B	D	B	D	C	B	A	B	D	A	D	A	D	B	A	B	C	D	C	B	C	C	C	B	A	C	D	C	B	A	C	B	A	B	C	D	C	C	A	B	C	D
Siswa353		D	B	D	D	A	B	A	D	C	D	A	D	C	A	D	A	C	A	B	B	C	B	C	A	C	B	B	C	A	C	D	B	A	B
Siswa354		B	D	C	D	A	B	B	D	A	D	D	C	C	A	B	A	B	A	C	B	A	B	D	A	C	D	D	C	C	B	A	B	D	B	C	C	C	A	B	B	B	D	C	C	B	A	D	B
Siswa355		D	D	A	D	A	C	A	D	A	D	C	A	C	B	D	A	C	A	B	B	A	B	C	A	C	D	D	C	A	A	A	B	B	D	C	D	A	C	B	D	A	D	A	B	D	C	C	B
Siswa356		D	B	D	D	A	C	A	D	C	D	A	A	B	B	D	B	C	B	B	A	A	A	C	B	C	D	B	C	B	A	A	B	D	D	D	A	A	B	B	A	D	D	A	B	C	D	C	A
Siswa357		D	D	A	D	A	B	A	D	C	D	C	A	C	B	D	A	A	A	B	B	B	B	B	B	C	A	D	C	B	B	A	B	B	D	C	D	C	C	D	C	B	B	B	B	A	A	B	B
Siswa358		D	B	D	D	A	B	B	D	C	D	C	A	C	B	D	A	B	A	B	B	C	B	C	D	C	C	B	C	A	B	B	B	B	D	C	C	B	C	D	C	C	D	D	B	D	C	C	A
Siswa359		D	B	A	C	A	B	A	D	C	D	C	A	C	B	D	A	B	A	B	B	C	B	C	A	C	D	D	C	D	B	A	B	B	D	C	A	C	C	D	C	D	D	C	B	D	A	A	A
Siswa360		D	A	A	C	A	B	A	D	C	D	A	A	C	B	D	A	A	B	B	B	A	B	A	D	A	B	D	B	C	A	A	B	A	D	A	B	C	B	B	A	B	A	B	C	B	D	B	D
Siswa361		D	B	D	C	A	B	C	D	C	D	B	A	C	A	D	A	C	A	A	B	B	B	A	D	C	D	D	C	A	B	A	B	B	D	A	D	A	C	D	C	B	A	C	C	A	A	B	B
Siswa362		B	B	A	D	A	B	A	D	C	D	C	A	C	B	B	C	B	A	B	B	C	B	C	A	C	D	B	C	A	B	A	B	B	D	C	D	A	A	D	C	D	B	B	A	D	D	C	D
Siswa363		B	D	D	D	A	B	A	D	C	D	A	A	C	B	D	B	C	A	B	B	C	B	C	A	C	D	D	C	A	C	A	B	B	D	C	D	C	C	B	C	B	D	C	B	C	A	C	D
Siswa364		A	B	D	D	A	B	A	D	C	D	C	A	C	B	D	C	B	A	B	B	C	B	B	A	C	B	D	C	A	B	A	B	B	B	C	A	A	C	B	C	C	D	D	B	B	B	B	A
Siswa365		B	B	A	D	A	B	A	D	C	D	C	A	C	B	D	C	C	A	B	B	C	B	B	A	C	C	B	C	C	B	A	B	B	D	C	D	D	C	D	C	D	D	D	B	D	A	A	A
Siswa366		D	B	A	D	A	B	A	D	C	D	C	A	C	B	D	C	B	A	B	B	C	B	C	A	C	B	B	C	A	B	A	B	B	D	C	D	A	C	D	C	B	B
Siswa367		D	B	A	D	A	B	B	A	A	D	C	B	C	B	D	B	C	D	A	B	A	B	A	D	B	D	D	A	C	A	A	D	D	B	B	A	D	A	D	C	D	A	A	D	D	A	B	B
Siswa368		D	B	A	D	A	B	A	D	C	D	C	A	C	B	D	C	B	A	B	B	C	B	C	A	C	D	B	C	A	B	A	B	B	D	C	D	D	C	B	C	D	B	D	B	B	B	A	A
Siswa369		D	B	A	D	A	B	A	D	C	D	C	A	C	B	D	C	B	A	C	B	A	B	C	A	C	D	D	C	B	A	A	B	B	C	C	D	A	D	A	C	A	B	C	C	A	A	C	A
Siswa370		D	B	A	D	A	B	A	D	C	D	C	A	C	B	D	C	B	A	B	B	C	B	C	A	C	D	B	C	A	C	A	B	B	D	C		D	D	B
Siswa371		D	B	A	D	A	B	A	D	C	D	C	A	C	B	D	C	B	A	B	B	C	B	C	A	C	D	D	C	A	B	A	B	B	D	C	D	D	C	D	C	B	D	D	B	A	A	A	D
Siswa372		D	B	A	D	A	B	A	D	A	D	C	A	C	B	D	A	C	A	B	A	C	B	C	B	A	D	B	C	A	A	A	B	B	D	D	D	D	C	D	C	B	D	D	D	A	D	D	A
Siswa373		B	B	A	D	A	B	A	D	A	C	A	A	B	B	D	A	C	B	C	A	C	B	A	C	B	B	B	B	C	A	A	B	B	D	D	D	D	C	A	C	D	D	B	B	B	C
Siswa374		C	B	A	D	A	B	A	D	C	D	C	A	C	B	D	C	C	A	B	B	C	B	C	A	C	D	B	C	A	B	A	B	B	D	C	D	D	C	D	C	C	D	D	B	C	D	B	D
Siswa375		D	A	C	C	A	C	D	D	A	D	A	D	C	B	D	A	A	A	B	B	A	D	C	D	C			C			D	D		D	A					A	B	D	C	A	C		D	B
Siswa376		D	B	A	D	A	B	A	D	C	D	A	A	C	A	B	B	B	A	C	B	C	B	C	C	C		B	C		B	A	B		D	C	D	D	C	D	C	D	D	D	B	A	A
Siswa377		B	B	A	D	A	B	A	D	A	D	A	A	C	B	D	C	C	A	A	B	B	A	C	A	C	B	D	C	B	B	A	B	B	B	C	A	A	C	B	C	C	D	C	C	A	B	C	B
Siswa378		C	B	D	D	A	B	A	D	C	D	C	A	C	B	D	C	C	A	B	B	C	B	D	A	C	A	D	C	D	B	A	B	B	D	C	D	D	A	D	C	C	D	A	B	C	A	B	B
Siswa379		D	B	A	D	A	B	A	D	C	D	C	A	C	B	C	C	B	A	B	B	C	B	C	A	C	D	B	C	A	B	A	B	B	D	C	D	D	C	A	C	C	D	D	B	A	B	A	A
Siswa380		A	B	A	C	A	B	A	D	C	D	C	A	C	B	B	C	B	A	B	B	C	A	C	A	C	D	D	C	B	B	A	B	B	D	C	D	D	C	D	C	D	D	D	C	D	C	A	B
Siswa381		B	C	D	D	A	C	D		C	D	C	C	C	C	B	C	B	A	B	B	C	D	C	D	C	A	D	C	B		B	B	B	D	D	A	C	C	D	C	B	D	D	D	D	A	D	A
Siswa382		D	B	A	D	A	B	A	D	C	D	C	A	C	B	D	C	B	A	B	B	C	B	C	A	C	D	D	C	A	B	A	B	B	D	C	D	D	C	B	C	D	D	D	B	B	B	A	D
Siswa383		D	B	A	D	A	B	A	D	C	D	C	A	C	B	D	C	C	A	B	B	C	B	C	B	C	B	D	C	C	B	A	B	B	B	C	D	D	C	D	C	C	D	D	B	D	A	A	B
Siswa384		D	B	A	D	A	B	A	D	C	D	C	A	C	D	D	C	B	A	B	B	C	B	C	A	C	D	A	C	D	A	A	B	B	B	C	D	A	C	D	C	C	D	D	C	D	B	B	B
Siswa385		B	B	A	D	A	B	A	D	C	D	C	B	C	B	D	C	C	B	B	B	C	B	A	A	C	D	D	C	A	B	A	B	B	D	C	D	A	C	B	C	B	D	D	B	D	B	A
Siswa386		D	B	A	D	A	B	A	D	C	D	C	A	C	B	D	C	B	A	B	B	C	B	C	D	C	D	B	C	C	C	A	B	B	D	C	D	D	C	A	C	B	D	D	C	D	C	A	B
Siswa387		D	B	A	D	A	B	A	B	A	D	B	C	C	B	D	A	C	B	B	A	C	D	C	B	D	D	B	C	B	D	A	B	D	B	C	C	A	B	A	B	B	D	D	B	A	A	B	D
Siswa388		D	B	A	D	A	B	A	D	C	D	C	A	C	B	D	B	B	A	B	B	C	B	C	A	C	D	D	C	A	B	A	B	B	D	C	D	D	C	B	C	A
Siswa389		D	B	A	D	A	C	A	D	C	D	C	A	C	B	D	B	C	A	B	D	C	B	C	A	D	D	D	C	A	D	A	B	B	D	C	D	D	C	B	B	C	C	C	B	B	D	B	D
Siswa390		D	B	D	D	A	B	A	D	C	D	C	A	C	B	D	C	C	A	B	B	C	B	B	A	C	D	D	C	A	B	A	B	B	D	C	D	D	D	D	C	C	D	D	B	D	B	D	A
Siswa391		D	B	A	D	A	B	C	D	C	D	C	A	C	B	D	B	C	A	B	B	C	D	B	A	C	D	D	C	D	B	A	B	B	D	C	A	D	C	A	C	C	D	D	C	A	A	D	B
Siswa392		D	D	A	D	A	B	A	D	C	D	C	A	C	B	D	C	B	A	B	B	C	B	B	A	C	D	A	C	B	C	A	B	B	D	C	D	A	A	A	B	C	A	D	C	B	A	D	A
Siswa393		D	B	A	D	A	B	A	D	A	D	C	A	C	B	C	C	C	A	B	B	C	B	A	A	C	B	B	C	A	B	A	B	B	D	C	D	D	C	B	C	C	D	D	B	D	C	A	B
Siswa394		D	D	A	D	A	B	A	D	C	D	C	A	C	C	D	C	C	A	B	B	C	A	C	A	C	D	D	C	D	B	A	B	B	D	C	D	D	C	B	C	A	D	C	B	D	C	B	B
Siswa395		D	B	A	D	B	B	A	D	C	D	C	A	C	B	D	C	B	A	B	B	C	B	C	A	C	D	B	C	A	B	A	B	B	D	B	A	A	D	D	C	C	D	D	B	D	B	A	C
Siswa396		D	B	D	D	A	B	A	D	C	D	C	A	C	B	B	C	C	A	B	B	C	A	C	A	C	D	B	C	A	B	A	B	B	D	C	D	D	C	B	C	B	D	D	B	D	B	A	D
Siswa397		D	B	A	D	A	B	B	D	C	D	B	A	C	B	D	C	C	A	B	B	B	B	A	A	C	D	B	C	C	B	A	B	B	B	C	A	A	B	B	C	D	A	A	C	A	C	C	B
Siswa398		D	B	A	D	A	B	A	D	C	D	C	A	C	B	D	C	B	A	B	B	C	B	C	A	C	C	B	C	C	A	A	B	B	D	C	D	C	C	B	B	D	D	D	B	B	B	C	B
Siswa399		B	B	A	D	A	B	A	B	C	D	C	A	C	B	D	C	B	A	B	B	C	B	B	A	C	B	D	C	A	B	A	B	B	B	C	D	D	C	B	C	A	D	D	C	C	B	B	A
Siswa400		D	B	A	D	A	B	A	D	C	D	C	A	C	B	D	C	B	A	B	B	C	B	C	A	C	D	D	C	C	A	A	B	B	D	C	D	D	C	B	C	A	D	D	C	D	D	C	D
Siswa401		D	B	A	D	A	B	A	D		D	C	A	C	B	D	C	D	A	B	B	C	B	C	A	C	B	D	C	D	B	A	B	B	D	D	D	D	C	D	C	D	D	D	B	C	A	C	D
Siswa402		D	B	A	D	A	B	A	D	C	D	C	A	C	B	D	A	B	A	B	B	C	B	C	A	C	D	D	C	C	B	B	B	B	D	C	D	D	C	D	D	D	D	D	B	D	A	C	D
Siswa403		A	B	A	D	A	B	A	D	C	D	C	A	C	B	D	C	C	A	B	B	C	B	C	A	A	B	B	C	D	B	A	B	B	D	C	D	D	C	A	C	C	D	D	C	C	A	B	A
Siswa404		B	D	A	D	A	B	A	D	C	D	C	A	C	B	D	C	C	A	C	B	C	B	B	A	C	B	D	C	B	A	A	B	C	D	C	B	A	D	B	C	D	D	C	C	B	A	B	B
Siswa405		D	B	A	D	A	B	D	D	C	D		A	C	B	D	C	C	A	B	B	C	B	B	A	C	D	B	C	A	B	A	B	B	D	C	A	D	C	B	C	C	D	D	C		B	D	A
Siswa406		D	B	A	D	A	B	A	D	C	D	C	A	C	B	D	C	A	A	B	B	C	B	B	A	C	D	D	C	A	B	A	B	B	D	D	A	D	C	B	C	D	D	D	B	D	B	A	B
Siswa407		D	B	A	D	A	B	C	D	C	D	C	A	C	B	D	C	B	A	B	B	C	B	C	A	C	D	D	C	B	B	A	C	C	D	C	D	D	C	D	D	C	D	C	B	A	B	C	D
Siswa408		D	B	A	D	A	B	A	D	C	D	C	A	C	B	D	B	B	A	B	B	C	B	C	A	C	D	B	C	A	B	A	B	B	D	C	D	D	B	D	C	B	D	D	B	D	D	A	C
Siswa409		D	B	A	D	A	B	A	D	C	D	C	A	C	B	D	C	B	A	B	B	C	A	C	A	C	D	D	C	A	B	A	B	B	D	C	D	D	C	B	C	C	D	D	B	D	D	A	D
Siswa410		D	B	A	D	A	B	A	D	C	D	C	A	C	B	D	C	B	A	C	B	C	D	C	A	C	D	B	C	A	B	A	B	D	D	C	D	D	C	D	C	D	D	D	B	B	B	B	D
Siswa411		D	B	A	C	B	B	A	D	C	D	D	A	C	B	C	C	C	D	B	A	C	B	C	A	C	A	D	C	C	B	A	D	B	D	A	D	D	A	A	C	D	B	C	C	C	C	D	B
Siswa412		D	A	A	D	D	B	A	D	C	D	C	B	B	B	D	C	B	B	A	B	A	B	B	B	A	B	D	B	B	A	A	D	B	B	B	D	A	A	D	C	C	A	C	C	C	C	C	C
Siswa413		A	B	D	D	A	B	A	D	C	D	C	A	C	B	D	C	C	A	B	B	C	B	B	A	C	B	B	C	B	B	A	B	B	B	C	B	D	A	C	C	D	D	D	B	B	D	C	A
Siswa414		D	B	A	D	A	B	A	D	C	D	C		C	C	D	C	B	A	B	B	C	B		A	C	D	D	C	B	B	A	B	B	D	C	D	D	C	D	C	D	D	D	B	D	B	A
Siswa415		D	B	A	D	A	B	A	D	C	D	C	A	C	B	D	C	B	A	B	B	C	B	C	A	D	D	D	C	A	B	A	B	B	D	C	D	D	C	B	C	A	D	D	B	D	B	C	A
Siswa416		D	B	A	D	A	B	A	D	C	D	C	A	C	B	D	C	B	A	B	B	C	B	C	A	C	D	B	C	A	B	A	B	B	D	C	D	D	C	B	C	A	D	D	B	A	D	A	D
Siswa417		D	B	A	D	A	B	A	D	C	D	C	A	C	B	D	C	C	A	B	A	C	B		A	C		B	C	A	B	A	B	B	D	C	D	D	C	B	C	D	D	D	B	A	D	A	D
Siswa418		B	B	D	D	A	B	A	D	C	D	C	A	C	A	D	A	B	A	C	D	B	B	B	D	C	C	A	C	A	A	A	B	B	B	C	A	C	B	B	C	D	D	D	C	D	A	B	A
Siswa419		D	D	D	D	A	B	A	D	C	D	C	A	C	B	D	C	B	A	B	B	C	B	C	A	C	B	D	C	D	B	A	B	B	D	C	D	D	C	D	C	D	A	D	C	D	D	D	B
Siswa420		D	B	A	D	A	B	A	D	C	D	A	A	C	B	D	C	C	A	B	B	C	B	C	A	C	D	B	C	A	A	A	B	B	D	C	A	D	C	D	C	D	D	D	B	D	B	A	D
Siswa421		D	A	A	D	A	B	A	D	C	D	C	A	C	B	D	C	A	D	B	B	B	B	C	A	C	A	C	B	D	A	C	A	C	A	D	D	A	C	B	B	B	C	B	A	D	A	B	C
Siswa422		D	B	A	D	A	B	A	D	C	D	C	A	C	B	D	C	C	A	C	B	C	B	C	A	C	B	D	C	A	B	A	B	B	B	D	D	D	C	D	C	D	D	D	C	B	B	B	D
Siswa423		D	B	A	D	A	B	A	D	C	D	C	A	C	B	D	C	B	A	B	B	C	B	C	A	C	D	B	C	C	B	A	B	B	D	C	D	C	C	B	C	C	D	D	B	D	D	A	D
Siswa424		D	B	A	D	D	B	A	D	C	D	C	A	C	B	C	C	C	A	A	B	A	D	C	A	C	D	D	C	A	A	C	D	B	A	C	D	D	C	D	C	D	D	C	D	D	D	D	B
Siswa425		D	D	A	D	A	B	A	D	C	D	C	A	C	B	D	C	C	A	B	B	C	B		A	C	D	B	C	A	C	A	B	B	D	C	D	B	C	D	C	D	D	D	B	D	B	C	A
Siswa426		B	B	A	A	A	B	A	D	C	D	C	A	C	B	C	C	C	C	D	B	B	B	A	A	C	D	D	C	B	A	A	D	B	B	B	A	D	C	C	C	B	D	C	D	D	C	B	D
Siswa427		D	B	A	D	A	B	A	D	C	D	C	A	C	B	D	C	B	A	B	B	C	B		A	C	D	D	C	A	B	B	B	B	D	C	D	D	C	B	C	C	D	D	B	D	D	A	B
Siswa428		B	B	D	D	A	B	A	D	C	D	C	A	C	B	D	C	C	A	B	B	C	B	C	A	C	D	D	C	B	A	A	B	B	C	C	A	D	B	A	C	C	D	D	B	B	A	B	D
Siswa429		D	B	A	D	A	B	A	D	C	D	C	A	C	B	D	C	B	A	B	B	C	B	C	A	C	D	B	C	A	B	A	B	A	D	C	D	A	C	D	C	B	D	D	B	C	D	A	B
Siswa430		D	B	A	D	A	B	A	D	C	D	C	A	C	B	D	C	B	A	B	B	C	B	C	A	C	D	B	C	A	B	A	B	B	B	C	D	D	C	B	C	A	D	D	B	D	B	A	D
Siswa431		D	B	A	D	A	B	D	D	C	D	C	A	C	B	B	C	A	A	B	B	C	A	C	A	C	D	B	C	A	B	A	B	B	D	C	D	D	C	D	C	C	D	D	B	A	B	A	B
Siswa432		D	B	D	D	A	B	A	D	C	D	A	A	C	B	D	C	C	A	B	B	C	B	A	A	C	D	B	C	A	B	A	B	B	D	C	D	D	C	D	C	C	D	D	B	C	B	A	D
Siswa433		C	B	A	D	A	B	A	D	C	D	C	A	C	B	D	C	B	A	B	B	C	B	C	A	C	D	B	C	C	B	A	B	B	D	C	D	A	C	D	C	D	D	D	B	C	C	B	D
Siswa434		D	B	A	D	A	B	A	D	C	D	C	A	C	B	D	C	B	A	B	B	C	B	C	A	C	C	B	C	D	B	A	B	B	D	C	D	D	C	B	B	B	A	D	C	A	A	B	B
Siswa435		D	B	A	D	A	B	A	D	C	D	C	A	C	B	D	B	B	A	B	B	C	A	A	A	C	D	B	C	A	B	A	B	B	D	C	D	D	C	D	C	D	D	D	B	A	D	A	D
Siswa436		D	B	A	D	A	D	A	D	C	D	C	A	C	B	D	C	B	A	B	B	C	B	B	A	C	D	B	C	D	B	A	A	B	B	C	A	D	C	A	C	D	D	D	B	A	A	A	D
Siswa437		D	B	C	D	A	B	A	D	C	D	C	A	C	B	D	C	B	A	B	B	C	B	C	A	C	D	B	C	A	A	A	B	B	B	C	D	D	C	D	C	B	D	D
Siswa438		B	B	C	D	A	B	A	D	A	D	C	A	C	B	B	B	C	A	B	B	A	A	C	A	C		D	C	C		A			D		A	C		B	B			C	C	D	A
Siswa439		B	D	A	D	A	B	B	D	C	D	C	A	C	B	D	C	B	A	B	B	C	B	A	A	C	D	D	C	A	B	A	B	B	D	C	D	D	D	D	A	D	D	D	B	C	B	A	B
Siswa440		D	B	A	D	A	B	A	D	C	D	C	A	C	B	D	C	B	A	A	B	C	B	C	A	C	D	B	C	A	B	A	B	B	D	C	D	D	B	D	C	C	D	D	B	D	B	A	D
Siswa441		D	B	A	D	A	B	A	D	C	D	C	A	C	B	D	C	C	A	B	B	C	B	A	A	C	D	D	C	A	B	A	B	B	D	C	D	A	C	D	C	D	D	D	B	D	B	A	D
Siswa442		B	B	A	D	A	B	D	D	C	B	C		C	B	D	C	C	A	B	B	C	B		A	C	B	B	C	A	B	A	C	B	B	C	C	C	C	B	C	A	D	C	B	D	C	B	C
Siswa443		D	B	A	B	A	B	B	D	C	D	C	A	C	B	D	C	B	A	B	B	C	B	C	A	C	D	B	C	C	B	A	B	B	D	C	D	D	C	C	C	D	D	D	B	B	D	A	A
Siswa444		D	D	C	D	A	B		D	C	D	A	A	C	A	D	C	C	A	B		C	B	A	A	C	A	B	C	B	C	A	B	B	D	C	D	D	D	B	C	B		D	A	C	A	C	C
Siswa445		A	B	A	D	B	B	A	A	D	D	C	C	D	B	D	C	C	A	A	A	B	C	A	C	C	B	B	B	D	C	A	B	A	B	B	D	A	C	B	A	D	B	B	B	B	A	C	D
Siswa446		D	B	D	A	A	B	A	D	C	D	C	A	C	B	D	B	B	A	B	B	C	B	C	A	C	D	D	C	A	B	A	B	B	D	C	D	D	D	D	C	D	D	D	B	B	D	C	A
Siswa447		D	B	D	D	A	B	A	D	A	D	C	A	C	B	D	B	B	A	B	A	C	B	C	A	C		B	C	A	B	B	B	B	D	C	D	D	C	B	C	D	D	D	B	A	A	B	B
Siswa448		D	B	A	D	D	B	D	A	C	D	C	B	C	C	A	C	C	D	B	B	C	B	A	A	C	D	B	A	D	B	A	B	D	B	C	D	D	D	B	C	B	D	B	C	D	A	B	D
Siswa449		D	D	A	D	A	B	A	D	C	D	C	A	C	B	D	C	B	A	B	B	C	B	A	A	C	D	D	C	A	B	A	B	B	D	C	D	D	C	C	C	D	D	D	B	A	B	A	D
Siswa450		D	B	A	D	A	B	A	D	C	D	C	A	C	B	D	C	B	A	B	B	C	B	C	A	C	D	B	C	A	B	A	B	B	D	C	D	D	C		C	C	D	D	B			A
Siswa451		D	B	A	D	A	B	A	D	C	D	C	A	C	B	D	C	B	A	B	B	C	B	C	A	C	D	D	C	A	B	A	B	B	B	C	D	D	C	B	C	B	D	D	C	D	D	A	D
Siswa452		D	D	D	D	C	B	B	D	C	D	C	A	C	B	D	B	C	A	B	A	B	B	C	A	A	D	D	C	D	A	B	B	B	D	A	D	A	D	B	C	D	A	D	B	C	C	D	D
Siswa453		D	B	A	D	A	B	A	D	C	D	C	A	C	B	D	C	B	B	B	B	C	B	C	A	C	B	D	C	A	B	A	B	B	D	C	D	D	C	D	C	A	D	D	B	B	D	A	B
Siswa454		D	B	D	D	A	B	A	D	C	D	C	A	C	B	D	C	A	A	B	B	D	B	C	A	C	D	D	C	A	C	A	B	B	B	C	D	D	B	B	B	C	D	D	B	A	A	A	B
Siswa455		D	B	D	D	A	B	A	D	A	D	C	A	C	B	D	C	B	A	B	B	C	B	C	C	C	D	B	C	C	B	A	B	B	D	C	D	A	A	D	C	C	D	D	B	A	A	B	B
Siswa456		B	B	A	D	A				A	D			C		D	C	C	D	A		C	B	C		B			B			A	B		D		D	D	B	B	C	B	D	D	A	D	D		A
Siswa457		C	B	A	D	A	B	D	D	C	D	A	C	C	B	B	A	B	B	B	B	C	B	C	A	C	D	C	C	C	B	A	B	B	D	A	A	C	C	C	D	B	D	D	C	D	A	C	A
Siswa458		D	B	D	C	A	C	B	A	B	D	C	C	B	B	D	B	C	A	C	B	B	B	C	B	C	C	B	B	A	B	D	B	B	D	C	A	D	D	C	A	D	A	C	C	B	A	B	D
Siswa459		D	B	A	D	A	B	A	D	C	D	C	A	C	B	D	C	B	A	B	B	C	B	A	A	C	D	D	C	C	A	A	B	B	D	C	D	A	C	B	C	D	D	D	C	D	B	D	B
Siswa460		B	B	D	D	A	B	A	D	C	D	C	A	C	B	D	C		A	B	B	C	B	C	A	C	D		C	A	B	A		B	D	C	A	D	C	B	C	C	D	D	C	D
Siswa461		B	B	D	D	A	B	B	D	C	D	A	D	C	B	D	B	C	D	A	B	A	B	B	A	C	D	D	B	A	A	A	D	A	D	D	D	B	B	D	A	D	B	C	D	D	A	B	A
Siswa462		D	B	A	D	A	B	A	D	C	D	C	A	C	A	D	C	C	A	B	B	C	B	C	B	C	D	D	C	C	B	B	B	B	D	C	D	A	A	B	D	B	A	C	B	D	C	B	B
Siswa463		D	D	D	D	A	B	A	D	C	D	A	A	C	B	B	A	C	A	B	B	C	A	C	A	C	D	B	C	A	A	A	B	B	B	C	D	C	C	C	B	C	D	D	C	C	A	A	B
Siswa464		D	D	A	D	A	B	A	D	C	D	C	A	C	B	B	C	C	A	B	B	C	B	A	A	C	B	D	C	C	B	A	B	B	D	C	D	D		B	D	D	D	D	B	C	D		A
Siswa465		B	B	D	D	A	B	A	C	A	D	D	A	A	B	D	C	C	A	A	B	C	B	B	A	C	C	C	C	C	A	A	B	B	D	C	D	D	C	D	C	D	A	B	C	C
Siswa466		D	B	A	D	A	B	D	A	C	D	C	A	C	B	D	C	B	A	B	B	C	B	A	A	C	D	B	C	A	B	A	B	B	D	C	D	D	C	B	C	A	D	D	B	D	D	B	B
Siswa467		D	D	A	D	A	B	C	A	C	D	C	A	C	B	D	B	B	A	B	B	C	B	C	A	C	D	D	C	C	B	A	B	A	D	C	D	D	C	B	A	A	D	D	B	A	D	C	C
Siswa468		D	B	A	D	A	B	A	D	A	D	C	B	C	B	A	C	B	A	B	A	B	B	C	D	C	A	D	C	B	A	A	B	D	D	C	D	A	D	D	C	C	D	D	D	C	A	B	D
Siswa469		D	B	D	D	A	B	A	A	C	D	C	A	C	B	D	C	C	A	B	B	C	A	C	A	C	D	B	C	C	B	A	A	B	D	C	D	A	B	C	B	D	A	D	B	C	B	B	C
Siswa470		D	B	A	D	A	B	A	D	C	D	C	A	C	B	D	C	B	A	B	B	C	B	B	A	C	D	B	C	A	B	A	B	B	D	C	A	D	C	C	C	C	D	D	B	C	B	A	D
Siswa471		D	B	C	D	A	B	C	D	C	D	C	C	D	B	B	B	B	D	B	B	C	B	C	A	C	D	B	C	A	C	A	B	B	B	C	B	A	C	B	C	D	A	C	C	D	A	B	B
Siswa472		B	B	A	D	A	B	B	D	C	D	C	A	C	B	D	C	B	A	B	B	C	B	C	A	C	D	B	C	B	A	B	B	B	D	C	D	B	C	C	C	A	A	D	B	A	A	C	D
Siswa473		B	B	D	D	A	B	A	D	C	D	C	A	C	B	D	C	C	A	B	B	C	B	C	C	C	D	D	C	A	A	A	B	B	D	D	D	C	C	D	A	D	D	A	B	D	A	B	A
Siswa474		D	D	A	D	A	B	B	D	C	D	C	A	C	B	B	C	C	A	B	B	C	B	C	A	B	D	D	C	B	B	A	B	B	B	D	D	D	C	D	C	B	D	C	B	B	C	C	B
Siswa475		A	B	A	D	A	B	D	D	C	D	C	A	C	C	B	C	B	A	B	B	B	B	C	D	C	B	B	C	D	D	A	B	B	D	C	D	A	C	D	C	D
Siswa476		D	B	A	D	A	B	A	D	A	D	A	A	C		D	B	C	D	C			B			C		B	A		C	A	B		B			C		D	C	D	D	C	B	C	C	B	D
Siswa477		D	D	D	D	A	B	A	D	C	D	C	A	D	B	D	C	C	B	B	B	C	B	A	B	C	D	D	C	A	B	A	B	B	D	C	D	A	A	D	C	D	D	D	B	C	B	B	D
Siswa478		D	B	A	C	A	B	D	D	A	C	C	A	B	B	D	C	C	A	B	B	C	A	C	B	C	D	B	A	B	A	B	B	B	B	C	A	A	B	B	B	D	A	D	C	A	A	C	D
Siswa479		D	D	A	D	A	B	A	D	C	D	C	A	C	B	D	C	C	A	B	B	C	B	D	A	A	D	B	C	B	A	A	B	D	A	C	D	C	D	B	C	D	D	D	B	A	A	C	D
Siswa480		D	D	A	D	C	B	A	B	A	D	C	A	C	B	B	A	A	A	C	B	C	B	C	A	C	D	B	C	A	C	A	B	B	B	C	A	D	C	D	C	D	A	D	B	C	B	A	D
Siswa481		D	B	A	D	A	B	A	D	C	D	C	A	C	B	D	C	B	A	B	B	C	B	A	A	C	D	B	C	C	A	A	B	B	D	C	D	A	C	B	C	D	D	D	B	D	B	C	B
Siswa482		B	B	C	D	A	B	A	D	A	D	C	A	B	B	D	C	C	A	B	B	C	B	C	A	C	D	D	C	B	B	A	B	A	D	D	D	C	C	A	C	D	D	D	B	A	A	B
Siswa483		D	D	D	D	A	B	A	D	C	D	C	A	C	B	D	C	B	A	B	B	C	A	C	C	C	D	D	C	A	B	A	B	B	D	C	A	A	A	B	C	C	D	C	B	A	B	C	B
Siswa484		B	B		D	A	B	A		C	D	C	A	C	B	B	C	C	A	B	B	C	B	C	A	C	D	B	C	A	B	A	B	B	B	C	D	A		B	C	C	D	D	B		B	A	A
Siswa485		B	B	D	D	A	C	A	D	C	D	C	A	C	B	D	A	C	A	B	B	C	B	C	A	C	D	B	C	C	B	A	B	B	D	C	D	D	C	B	C	D	D	C	C	D	A
Siswa486		D	B	D	D	A	B	A	D	C	D	C	A	C	B	D	C	B	A	B	B	C	B	C	A	C	B	B	C	C	B	A	B	B	D	C	D	D	C	B	A	B	D	D	C	B	A	A	B
Siswa487		B	B	A	D	A	B	B	A	C	D	C	A	C	B	D	B	C	A	B	B	C	B	A	A	C	D	B	C	A	B	A	D	B	D	C	A	D	C	C	C	D	A	D	D	C	D	A	D
Siswa488		D	D	A	C	C	B	B	B	A	D	C	A		B	D	C	C	B	D	B	C	B	A	B	C	D	C	C	D	B	A	B	B	D	D	B	D	C	D	C	D	D	C	C	C	A	B	D
Siswa489		D	B	D	D	A	B	A	A	C	D	C	A	C	B	D	C	B	A	B	B	C	B	C	A	C	B	D	C	A	B	A	C	B	D	C	D	A	C	D	A	D	D	D	C	C	C	A	A
Siswa490		B	B	A	D	A	C	A	B	C	D	C	A	C	B	B	C	C	A	B	B	C	B	C	A	C	B	B	C	A	B	A	D	A	B	C	D	D	B	D	B	D	B	C	B	C	A	B	A
Siswa491		B	B	A	D	A	C	B	C	A	D	C	A	C	B	D	C	A	A	B	B	C	B		A	C	D	B	B	C	A	A	A	B	B	C	D	A	B	D	B	B	A	C	D	A	A	C	A
Siswa492		D	A	A	D	A	B	B	D	C	D	C	A	C	B	B	C	C	A	B	B	C	B	C	A	C	A	D	C	D	B	A	B	B	D	C	D	D	C	D	C	B	B	D	C	B	B	C	B
Siswa493		B	B	A	D	A	B	A	D	A	D	C	A	C	B	D	C	B	A	B	B	C	B	B	A	C	D	B	B	C	A	A	A	B	B	C	D	A	B	B	C	A	B	A	C	B	A	B	B
Siswa494		B	B	A	D	A	B	A	D	C	D	C	A	C	B	B	C	C	A	B	B	C	B	C	A	C	D	D	C	A	B	A	B	B	D	D	D	D	C	D	B	C	D	D	B	A	D	C	A
Siswa495		D	B	D	D	A	B	A	D	C	D	C	A	C	B	B	C	C	A	B	B	C	B	C	A	D	D	D	B	A	A	A	B	B	B	C	D	D	C	A	C	A	A	D	B	C	A	A	D
Siswa496		D	B	A	D	A	B	A	D	A	D	C		C	B	D	C	B	A	B	B	C	B	C	A	D	D	D	C	A	C	A	B	B	B	C	A	A	C	A	C	B	D	B	C	C	B	C	B
Siswa497		B	B	A	D	A	B	A	C	C	D	C	A	C	B	D	C	C	A	B	B	C	B	C	A	C	D	D	C	A	B	A	B	B	D	D	D	D	C	D	C	C	D	D	B	A	D	C	A
Siswa498		A	D	D	D	A	B	A	D	C	D	C	A	C	B	D	C	C	A	B	B	C	A	C	A	C	B	D	C	C	A	A	B	B	D	C	D	D	A	B	C	C	D	D	B	A	D	C	A
Siswa499		D	B	A	D	A	B	B	D	C	D	C	A	C	A	D	B	B	A	B	B	C	B	C	A	C	D	B	C	A	B	A	B	B	D	C	B	A	C	B	C	C	D	C	B	D	B	A	B
Siswa500		A	B	A	D	A	B	B	D	D	A	C	A	C	A	D	B	B	A	B	B	C	B	C	A	C	D	B	C	A	B	A	B	B	D	C	A	A	C	B	C	D	D	D	B	D	B	A	B
Siswa501		D	B	C	D	D	B	A	D	B	C	C	C	C		A	D	C	A	B	A	B	C	C	B	C	B	D	B	B	A	A	B	D	D	B	D	D	B	D	C	D	D	C	C	B	A	B	B
Siswa502		D	B	D	B	A	B	B	A	A	D	C	C	B	B	B	A	A	A	A	D	C	A	C	A	B	D	D	B	B	A	A	D	B	D	B	D	C	A	A	C	D	B	C	A	A	C	C	A
Siswa503		D	D	D	D	A	B	A	D	C	D	C	C	C	B	B	B	C	B	B	B	C	B	A	A	C	D	D	C	C	B	A	B	B	B	C	B	D	C	B	C	B	D	D	B	A	A	A	A
Siswa504		D	B	C	C	D	B	B	D	C	D	C	B	C	B	D	C	A	B	B	B	C	A	A	A	A	B	B	C	C	A	A	B	B	B	C	D	C	B	B	C	B	D	C	C	D	A	C	A
Siswa505		D	B	A	D	A	B	A	D	C	D	C	A	C	B	D	C	C	A	B	B	C	B	A	A	A	D	D	C	C	B	A	B	D	B	D	D	D	C	D	C	A	B	C	B	D	A	D	D
Siswa506		B	B	A	D	A	B	A	D	C	D	C	A	C	B	D	A	A	A	B	B	C	B	A	A	C	D	D	C	A	B	A	B	B	D	C	D	A	A	D	C	B	D	C	C	D	D	A	A
Siswa507		D	B	A	D	A	B	A	D	A	D	A	A	C	B	B	B	C	A	A	B	D	B	C	A	C	B	D	A	B	A	A	A	D	C	C	A	A	B	D	B	A	B	A	C	A	A	D	C
Siswa508		C	B	B	A	C	D	C	C	D	D	C	B	A	A	A	D	A	D	C	B	D	C	A	A	C	D	A	D	D	B	B	B	B	C	A	C	B	D	A	C	A	C	B	B	C	D	A	C
Siswa509		A	B	A	B	D	B	B	D	A	D	D	C	C	A	D	A	C	A	D	B	A	B	B	C	C	D	B	C	C	A	B	C	B	D	B	B	D	A	B	A	B	D	C	C	B	C	B	A
Siswa510		A	B	A	B	D	B	B	D	A	D	A	C	C	A	D	A	B	A	B		A	B	B	C	C	D	B	C	C	A	A	C	B	B	B	B	C	A	B	A	B	D	C	C	B	D	B	A
Siswa511		D	B	A	D	A	B	A	D	C	D	C	A	C	B	D	C	B	A	B	B	C	B	C	A	C	D	B	C	C	B	A	B	A	D	C	D	D	D	A	C	C	D	C	C	D	A	C	D
Siswa512		D	D	A	D	A	B	B	B	C	D	C	A	A	B	D	C	C	B	A	B	C	B	A	D	B	D	D	C	C	B	B	B	B	D	D	B	D	C	D	C	D	D	D	D	C	A	B	D
Siswa513		D	A	D	D	B	B	A	D	A	D	D	B	C	B	D	C	A	A	C	B	C	A	A	B	B	C	D	C	C	A	A	B	B	D	C	C	C	B	D	A	D	A	C	C	A	B	C	D
Siswa514		B	D	C	D	A	B	A	D	C	D	C	A	A	B	D	C	C	A	B	B	C	B	C	A	C	D	D	C	A	B	B	B	B	D	C	A	D	C	D	C	D	D	D	B	D	D	A	D
Siswa515		D	D	A	D	A	B	A	D	A	D	C	A	C	A	D	C	C	A	D	B	C	B	C	B	A	D	D	C	C	B	A	B	B	B	D	A	D	C	A	A	B	D	C	D	A	A	D	D
Siswa516		B	A	D	C	D	B	A	A	D	C	A	C	B	B	D	C	C	A	A	C	A	D	C	A	A	C	D	B	C	A	C	D	B	B	B	A	D	C	D	D	B	D	C	B	D	C	B	D
Siswa517		B	D	D	D	A	C	A	D	A	D	A	B	C	B	B	A	C	A	A	B	C	B	B	C	C	A	D	C	B	C	B	B	C	D	A	C	C	A	B	C	C	A	D	C	A	D	B	B
Siswa518		D	B	C	D	A	B	A	A	C	D	A	A	C	B	B	C	C	D	B	B	C	B	C	A	C	D	B	A	A	B	A	B	B	B	C	A	A	C	D	C	D	D	C	C	B	A	D	A
Siswa519		B	B	A	D	A	B	A	A	C	D	C	A	C	B	D	C	B	A	B	B	C	B	C	A	C	D	B	C	A	B	A	B	B	D	C	A	D	C	A	A	B	B	D	C	A	A	B	D
Siswa520			B	D	C	A	B	C	D	A	D	C	A	A	B	D	A	C	A	B	B	C	B	A	A	C	D	B	C	A	A	A	B	B	B	C	D	D	C	B	C	A	B	D
Siswa521		D	B	A	C	A	C	A	D	C	D	C		C	B	D	A	B	A	B	B	C	B	C	A	C		D	C	B	B	A	B	B	D	C	D	A	C	D	C
Siswa522		D	D	D	D	A	B	A	D	C	D	A	A	C	A	D	A	C	A	B	B	C	B	C	B	C	D	D	C		A	A	B	A	B	C	A	B	C	B	C	D	D	C	B	A
Siswa523		D	D	D	D	A	B	A	D	C	D	C	A	C	B	D	A	A	A	B	B	C	B	A	A	C	D	B	C	A	A	A	B	B	D	C	D	D	C	B
Siswa524		D	D	A	D	A	B	A	B	C	D	C	A	C	B	D	A	C	A	B	B	C	B	C	A	C	D	B	C	A	B	A	B	B	D	C	D	D	C	D	C	C	D	D	B	C	D	A	A
Siswa525		D	B	D	D	A	C	B	D	C	D	C		C	B	D	A	C	A	B	B	C	B	C	A	C	B	B	C	B	B	A	B	B	B	C	D
Siswa526		D	D	A	D	A		C	B	D	C		D	C	B	D	A	B	A	B	B	C	B	C	A	A	D	D	C	D	B	A	B	B	D	C	D	D	C	D	B	B	D	D	C	D	A	B	D
Siswa527		D	D	A	D	A	B	A	B	C	D	C	A	C	B	D	A	C	A	B	B	B	B	D	A	C	B	B	C	A	B	A	A	D	D	C	D	D	C	D	B	B	D	C	D	B	A	D	A
Siswa528		D	B	A	D	A	B	A	D	C	D	C	A	C	B	D	A	B	A	B	B	C	B	C	A	C	D	B	C	A	B	A	B	B	B	C	D	D	C	A	C	C	D	C
Siswa529		D	B	A	D	A	C	A	D	C	D	C	A	C	B	D	A	C	A	B	A	C	B	C	A	C	D	B	C	B	B	A	B	B	D	C	A	A	C	B	C	D	D	D	B	A	D
Siswa530		D	B	A	D	A	B	A	D	A	D	C	A	C	B	D	A	B	A	B	B	C	A	C	A	B	D	D	C	D	A	A	B	B	B	C	D	A	C	B	C	D	D	D	B	A	C	C	A
Siswa531		D		A	D	A	B		D	C	D			C	C	B	A	C	A	B		C	B		A	C		B	C		B	A	B	B	D	C	D	D	C	D	C	D	D	D	B	D	D
Siswa532		D	B	A	A	A	B	A	D	C	D	A	C	C	B	D	A	C	D	B	C	A	B	A	C	C	D	D	C	B	B	A	A	A	B	C	B	C	C	B	A	D	A	C	D	A	A	C	B
Siswa533		B	D	A	D	A	B	A	D	C	D	C	C	C	B	D	A	B	A	B	B	B	B	C	B	C	A	B	C	A	B	A	B	B	D	C	D	A	C	D	D	D	D	D	C	A	D	B	B
Siswa534		D		D	D	D	B	A	D	C	D	C	A	C	B	A	A	C	A	B	B	B	B	C	D	D	D	C	C	C	A	A	B	B	D	A	D	D	C	D	D	D	D	D	A	D	C	D	D
Siswa535		D	B	D	D	A	B	A	D	C	D	C	A	C	B	D	A	C	A	B	B	C	B		A	C		B	C	A	A	A	B	B	D	D	D	C	B	A	C	C	D	D	B	C		A	C
Siswa536		D	B	A	D	A	A	A	D	C	D	C	A	C	B	B	A	B	A	B	B	C	B	C	A	C	D	D	C	C	B	A	B	B	D	C	D	D	C	B	C	D	D	A	B	C	D	A	D
Siswa537		D	B	A		A	B	A	D	C	D	C	A	C	B	D	A	C		C	B	C	A		A	C		B	C		B	A	B	B	D		D	D	C	D	C	D	D	D	A	D	D		D
Siswa538		D	B	A	C	A	B	A	D	C	D	C	A	C	B	D	A	B	A	B	B	C	B	C	A	C	D	D	C	A	B	A	B	B	D	C	D	D	C	D	C	C	D	D	B	A	B	A	B
Siswa539		D	B	A	C	A	B	A	D	C	D	C	A	C	B	D	A	B	A	B	B	C	B	C	A	C	D	D	C	A	B	A	B	B	D	C	D	D	C	D	C	C	D	D	B	A	B	A	B
Siswa540		D	B	A	D	A	B	A	D	C	D	C	A	C	B	D	A	B	A	B	B	C	B	C	A	C	D	B	C	A	B	A	B	B	D	C	D	D	D	B	C	A	D	D	B	D	D	A	B
Siswa541		D	B	A	D	A	B	A	D	C	D	C	A	C	B	D	A	C	A	B	B	C	B	C	A	C	D	D	C	D	B	A	B	B	D	C	D	D	D	B	C	B	D	D	B	A	C	A	D
Siswa542		D	B	A	D	A	B	A	D	C	D	C	A	C	B	C	A	C	A	B	B	C	C	A	B	A	D	B	B	A	B	A	B	B	D	C	D	D	C	D	C	B	D	C	D	D	D	A	B
Siswa543		D	D	D	D	A	B	A	D	C	D	D	A	C	B	D	A	C	A	B	A	C	A	C	A	D	D	B	C	B	A	A	B	B	B	C	D	A	B	B	C	D	D	D	C	D	D	A	A
Siswa544		D	B	A	C	A	B	A	D	C	D	C	A	C	B	D	A	B	A	B	B	C	B	A	A	C	D	B	C	A	B	A	B	B	D	C	D	D	A	D	C		C	C			A
Siswa545		B	B	A	C	A	B	A				A	A	C	B	B	A	C	A	B	B				A			B	C	A		A	B		D	D	D	D							C
Siswa546		D	B	A	D	A	C	A	D	C	D	C		C	B	D		B	A	B		C	B			C		D	C				B		D	C	D	C	C						C		B
Siswa547		D	B	A	D	A	C	A	D	C	D	C		C	B	D		B	A	B		C	B			C		D	C				B		D	C	D	C	C						C		B
Siswa548		D	B	A	D	A	B	A	D	A	D	C	A	C	B	D	A	B	A	B	B	C	B	C	C	D	D	C	C	A	B	A	B	B	D	C	D	A	C	B	C	A	D	D	B	B	D	A
Siswa549		D	B	D	D	A	B	A	D	A	D	C	A	C	B	D	A	C	A	B	A	C	B	C	A	C	D	C	C	A	B	A	B	B	D	C	D	D	C	D	C	D	D	D	B	D	B	B	C
Siswa550		D	D	A	D	A	B	A	D	A	D	A	A	B	B	B	A	A	A	A	A	C	B	C	A	A	D	D	C	B	B	A	B	B	B	C	D	C	B	D	B	B	D	C	C	D	A	B	D
Siswa551		D	B	A	D	A	B	A	D	C	D	C	A	C	B	D	A	A	A	B	B	C	B	C	A	C	D	B	C	A	B	A	B	B	D	C	D	D	C	D	C	B	D	D	B	A	D	A	D
Siswa552		D		A	D	A	B		D	C	D		A	C	B	D		B	A	B		C				C			C	A	B	A	B	C	D	C	D	D	C	D	C	B	D	D	B		D	A	B
Siswa553		D	B	D	D	A	B	A	D	A	D	C	A	C	B	D	C	B	A	B	B	B	B	A	C	C	A	B	C	A	B	A	B	B	D	C	D	D	C	D	C	C	D	C	B	D	D	A	D
Siswa554		D	B	A	D	A	B	A	D	C	D	C	A	C	B	D	A	C	A	B	B	C	B	C	B	C	D	B	C	C	B	A	B	B	D	C	D	D	D	D	C	D	B	D	B	A	B	A	B
Siswa555		B	B	D	D	A	C	B	D	C	D	C	A	C	D	D	B	C	D	B	C	C	B	C	B	C	D	D	C	A	B	A	B	B	D	C	D	D	C	B	C	D	D	D	B	C	A	A	C
Siswa556		B	A	A	D	A	B	A	D	C	D	C	A	C	C	D	C	C	A	B	B	C	B	A	A	A	B	D	B	C	B	A	B	B	D	C	D	C	D	D	B	B	D	C	D	A	A	C	D
Siswa557		B	B	D	D	A	B	A	D		C	D	C	A	C	B	D	C	C	A	B	B	C	B	C	A	C	D	B	C	A	B	A	B	A	B	C	D	A	C	B	C	D	D	D	B	A	B	C
Siswa558		D	B	D	D	A	B	A	D	C	D	C	A	C	B	B	C	B	A	B	B	C	B	B	A	C	D	D	C	A	B	A	B	B	B	A	D	D	C	D	C	D	D	D	B	A	B	A	B
Siswa559		D	B	A	D	A	B	B	D	A	D	C	B	B	C	D	B	C	B	A	C	C	B	C	B	B	D	B	A	A	A	B	B	D	D	A	D	A	A	C	B	B	A	C	D	B	C	C	A
Siswa560		D	B	A	A	A	B	A	D	C	D	C	A	C	B	D	C	C	A	B	B	C	B	C	A	C	D	B	C	A	B	A	B	B	D	C	D	D	A	C	C	D	D	B	A	A	B	A	B
Siswa561		D	B	A	D	A	B	B	D	C	D	C	A	C	B	D	C	C	A	B	B	C	B	C	A	C	D	B	C	D	B	A	B	B	D	C	A	A	D	B	C	D	B	D	A	D	A	A	D
Siswa562		D	D	D	D	B	B	A	A	C	A	C	C	C	B	D	A	B	A	C	D	B	B	A	C	C	D	D	C	C	B	A	B	D	D	C	D	C	B	A	D	D	D	D	D	D	B	C	A
Siswa563		D	B	A	D	A	B	A	D	A	D	C	A	C	B	D	C	B	A	B	B	C	B	C	A	C	D	B	C	A	B	A	B	B	D	C	D	C	B	B	C	D	D	D	B	D	D	A	D
Siswa564		A	B	A	D	A	B	A	D	C	D	C	A	C	B	D	C	B	A	B	B	C	B	C	A	C	D	B	C	A	B	A	B	B	D	C	D	D	C	D	C	D	D	D	B	A	D	A	D
Siswa565		D	B	A	C	A	B	D	D	C	D	C		C	D	D	C	C	A	B		C	B	A	D	C		B	C	C	B	A	B	B	D	C	D	C	D	A	B	B	B	D	B	A	A	D	C
Siswa566		D	B	A	D	A	B	A	D	C	D	C	A	C	B	D	C	A	B	B	C	B	B	C	A	C	D	D	C	A	B	A	B	B	D	C	D	A	C	D	C	A	D	D	B	C	D	A	D
Siswa567		D	B	A	D	A	B	A	D	C	D	C	B	C	B	D	C	A	A	B	B	D	A		A	C		B	C	B	B	A	B	B	D	C	B	D	C	B	C	A	D	D	B	B	A	A	B
Siswa568		D	B	A	C	A	B	D	C	D	C	A	C	B	D	C	C	C	A	B	B	C	B		A	C	D	B	C	C	C	A	B	A	D	C	C	C	C	B	C	D	D	D	B	A	B	B	D
Siswa569		D	B	A	D	A	B	A	D	A	D	C	A	C	B	D	C	B	A	B	B	C	B	C	C	C	D	C	C	C	B	A	C	B	D	C	D	A	C	D	C	B	D	D	B	C	B	D	B
Siswa570		D	B	A	D	A	B	A	D	C	D	C	A	C	B	D	C	B	A	B	B	C	B	C	A	C	D	D	C	A	B	A	B	B	D	C	D	D	C	D	D	D	D	D	B	C	B	A	B
Siswa571		D	B	A	D	A	B	A	D	C	D	C	A	C	B	D	C	C	A	B	B	A	B		A	C	D	D	C	B	B	A	B	B	D	B	D	A	C	D	C	D	D	D	B	D	B	B
Siswa572		D	D	A	D	A	B	B	D	C	D	C	A	C	D	D	C	C	A	B	B	C	C	B	A	C	D	D	C	C	B	A	C	D	C	C	C	A	B	B	C	B	A	B	C	A	A	D	D
Siswa573		D	B	A	D	A	B	A	D	C	D	C	A	C	B	D	C	B	A	B	B	C	A	A	A	A	D	D	C	C	A	A	B	B	B	C	A	D	D	B	B	D	D	D	D	D	A	B	D
Siswa574		D	B	D	D	A	B	A	A	A	D	B	A	C	B	D	C	B	A	A	A	A	C	A	A	C	C	D	C	A	B	C	B	B	B	C	D	D	B	D	A	B	A	D	D	D	C	B	A
Siswa575		D	B	A	D	A	B	A	D	C	D	A	A	C	B	B	C	C	A	B	B	C	A	C	D	C	D	D	C	D	B	A	B	D	B	C	A	D	C	B	B	B	D	C	B	B	A	B	B
Siswa576		D	B	A	D	A	B	A	D	C	D	C	A	C	B	D	C	B	A	B	B	C	B	C	A	C	D	D	C	A	B	A	B	B	D	C	D	D	D	D	C	C	D	D	B	D	D	A	B
Siswa577		D	B	A	D	A	B	A	D	C	D	A	A	C	B	D	B	C	A	B	B	C	D	A	A	C	D	D	B	D	A	A	B	B	D	C	A	D	C	B	C	B	D	D	D	B	B	A	D
Siswa578			B	A	D	A	C	A	A	C	D	C	A	C	B	D	C	B	A	B	B	C	B	C	A	C	D	D	B	A	B	A	B	B	D	C	D	C	A	C	D	D	D	B	C	B	A	D	B
Siswa579		D	B	A	D	A	B	A	D	C	D	C	A	C	B	B	A	B	A	B	B	C	A	C	A	C	D	D	C	B	B	A	B	B	D	C	D	A	C	C	C	D	D	B	A	A	A	B	A
Siswa580		D	B	A	D	A	B	D	D	C	D	C	A	C	B	D	C	C	A	B	B	C	B	C	A	C	D	B	C	A	B	A	B	B	D	C	D	A	B	B	C	B	D	D	B	D	D	A	D
Siswa581		D	B	A	D	A	B	A	D	C	D	C	A	C	B	B	C	B	A	B	B	C	A	C	A	C	D	B	C	C	B	D	B	B	D	C	D	A	C	B	C	A	D	C	B	D	D	A	B
Siswa582		D	D	A	C	A	B	A	D	A	D	A	A	C	B	C	B	B	A	B	B	C	B	C	B	C	D	B	C	A	B	C	B	D	D	C	D	C	C	B	C	B	D	D	B	A	D	B	B
Siswa583		B	B	A	D	A	B	D	D	A	D	C	C	C	B	D	C	A	A	B	C	C	B		A	C	D	B	C		B	A	B	B	A	C	D	C	B	A	C
Siswa584		B	D	A	D	A	B	A	D	C	D	C	A	C	B	D	B	C	D	B	B	C	A	C	C	C	D	D	B	B	B	B	B	B	D	A	D	D	A	B	C	B	D	C	B	A	A	A	D
Siswa585		D	B	A	D	A	B	A	D	C	D	A	A	C	B	D	C	B	A	B	B	C	B	C	A	C	D	B	C	A	B	A	B	B	D	C	D	D	C	D	C	C	D	D	B	C	B	A	B
Siswa586		D	B	A	C	A	B	A	D	C	D	C		C	B	D	A	C	A	B	B	C	B			A	C	D	C	A	B	A	B	B	D	C	C			B	C			D
Siswa587		D	D	A	D	A	B	A	A	C	D	C	A	C	B	D	A	B	A	B	B	C	B	C	A	C	D	B	C	C	B	B	B	B	B	C	D	A	C	D	C	D	D	D	B	A	A	B	D
Siswa588			B	A	D	A	B	A	D	C	D	C	A	C	B	D	A	C	D	B	B	C	A	A	B	A	B	D	C	C	A	A	B	B	D	C	D	D	C	D	B	D	B	D	C	A	A	A	A
Siswa589		D	B	A	D	A	B	A	D	C	D	C	D	C	B	D	A	C	B	B	A	C	B	A	A	C	D	B	C	B	C	A	B	B	D	C	D	A	D	B	B	B	D	C	A	C	B	B	B
Siswa590		D	B	A	D	A	B	A	B	C	C	C	A	C	B	D	C	D	A	B	B	C	B		A	C	D	B	C	C	A	A	B	B	D	C	D	D	C	C	C	A	B	D	A	C	B	A	C
Siswa591		D	B	A	D	A	B	A	D	C	D	C	A	C	B	D	B	B	A	B	A	A	B	C	A	C	D	B	C	A	B	A	B	B	D	C	D	D	C	A	C	A	D	D	B	D	B	B	C
Siswa592		D	B	A	D	D	C	A	A	A	C	A	D	B	B	D	A	A	A	C	C	A	B	A	B	C	D	B	C	C	A	A	B	A	A	C	C	C	C	D	A	B	D	B	B	A	C	B	C
Siswa593		D	B	A	D	A	B	A	D	A	D	C	A	B	B	D	A	C	A	B	B	C	B	C	B	C	D	D	C	A	D	A	B	B	D	C	D	D	C	B	C	B	D	C	B	D	C	B	B
Siswa594		D	B	A	D	A	B	A	D	A	D	C	A	C	B	D	A	C	A	B	B	C	B	C	A	C	B	B	C	B	C	A	B	A	B	C	D	A	C	B	A	D	A	C	B	D	B	C	A
Siswa595		D	B	A	D	A	B	A	D	C	D	C	A	C	B	D	A	C	D	B	B	C	B	A	A	A	D	D	C	C	B	A	B	B	D	C	A	D	C	D	C	D	B	C	B	D	A	B	B
Siswa596		D	B	A	D	A	B	A	D	C	D	C	A	C	B	B	A	B	A	B	B	C	B	D	A	C	D	B	C	C	B	A	B	B	D	C	A	D	D	B	A	B	D	D	B	C	B	C	A
Siswa597		D	B	A	D	A	B	A	D	C	C	C	B	C	A	D	A	B	A	B	B	C	B		A	C	D	D	C	C	B	A	B	B	D	C	D	D	A	B	C	B	D	D	B	A	A	A	D
Siswa598		D	B	A	D	A	B	A	D	C	D	C	A	C	B	D	A	B	A	B	B	C	B	C	A	C	D	B	C	A	B	A	B	B	D	C	D	D	C	B	C	A	D	D	B	D	D	A	B
Siswa599		D	B	A	D	A	B	A	D	A	D	C	A	C	B	D	A	B	A	B	B	C	B	A	A	C	D	D	C	B	B	A	B	B	B	C	C	D	B	A	D	D	D	C	C	B	A	B	D
Siswa600		D	B	A	D	A	B	A	D	C	D	C	A	C	B	D	A	C	A	B	B	B	B	C	A	C	D	B	C	A	B	A	B	B	D	C	D	D	C	B	C	D	D	D	B	C	B	A	B
Siswa601		D	B	D	D	A	C	C	D	C	D	A	A	C	B	D	A	C	A	B	B	A	A	D	A	B	D	D	C	C	D	A	B	B	B	C	D	C	C	B	C	D	A	C	C	D	B	B	D
Siswa602		D	B	A	D	A	C	D	D	C	D	A	A	B	A	A	A	C	A	B	A	C	B	C	A	C	D	D	C	A	A	D	B	A	D	D	A	C	A	D	C	D	A	C	C	D	A	B	D
Siswa603		D	B	A	D	D	B	A	C	A	C	C	A	C	B	D	C	C	D	A	B	C	D	C	A	C	D	B	B	A	A	C	B	D	D	C	A	D	C	A	C	B	D	D	D	B	A	B	C
Siswa604		D	B	A	D	A	B	A	D	C	D	C	A	C	B	D	C	C	A	B	B	C	B		A	C	D	D	C	A	B	A	B	B	D	C	D	D	C	D	C	D	D	D	B	A	D	A	D
Siswa605		C	B	A	D	A	B	A	D	C	D	C	A	C	A	D	C	B	A	B	D	C	B	C	C	C	B	B	C	A	A	A	B	B	B	C	A	D	D	B	C	B	B	A	C	A	B	B	D
Siswa606		D	B	A	D	A	B	A	D	C	D	C	A	C	B	D	A	B	A	B	B	C	B	C	B	C	D	D	C	A	B	A	B	B	D	C	D	D	C	D	C	A	D	D	B	D	B	A	B
Siswa607		D	B	A	D	A	B	A	D	C	D	C		C	B	D	A	B	A	B	B	C	B		A	C		B	C	A	B	A	B	B	D	C	C	A	C	B	C			D
Siswa608		D	B	A	D	A	B	A	D	C	D	C	A	C	B	C	C	C	A	B	B	C	A	C	A	C	D	B	C	C	B	A	B	B	D	D	A	A	D	D	C	C	D	C	C	D	A	A	B
Siswa609		A	B	D	D	A	B	A	D	A	D	C	A	C	B	B	A	C	A	C	B	C	B	C	D	C	D	D	B	C	C	A	B	B	D	C	D	D	A
Siswa610		D	B	A	D	A	B	A	D	C	D	C	A	C	B	D	A	B	A	B	B	C	B	C	A	C	A	D	C	A	B	A	B	B	D	C	D	D	C	D	C	A	D	D	B	A	B	A	D
Siswa611			B	A	D	A	B	A	D	C	D	D	C	A	C	B	D	C	C	A	B	B	B	B	C	A	C	D	D	C	C	B	A	B	B	D	C	D	D	C	D	C	C	D	D	B	B	C
Siswa612		D	B	A	D	A	B	A	D	C	D	C	A	C	A	C	B	C	A	B	B	C	B	C	A	C	D	B	C	A	B	A	B	B	D	C	D	D	C	B	C	B	D	D	B	A	B	B	B
Siswa613			B	A	D	A	B	A	D	C	D	C	A	C	B	D	A	C	A	B	B	C	B	A	A	C	B	B	C	A	B	A	B	B	D	C	D	D	C	D	C	D	D	D	B	D	D	A	A
Siswa614		D	C	A	B	A	B	A	D	C	D	C	A	C	B	D	C	C	A	A	B	C	B	D	A	A	B	C	C	D	B	A	B	B	B	C	D	D	C		C	A	C	B	B	D	A	A	D
Siswa615		C	B	A	D	A	B	A	D	C	D	C	A	C	B	D	A	C	A	B	B	C	B	C	A	C	D	D	D	B	A	A	B	B	D	C	A	D	C	B	A	D	D	C	B	C	A	C	A
Siswa616		D	B	A	D	A	B	B	D	C	D	C	A	C	B	D	C	C	A	B	B	C	A	C	A	C	C	D	C	D	B	A	B	B	D	C	A	D	C	B	D	A	B	D	C	B	C	A	B
Siswa617		D	B	A	D	A	B	D	D	C	D	C	A	C	B	D	C	B	A	B	B	C	B	A	A	C	D	D	C	A	B	A	B	B	D	C	D	A	C	D	C	C	D	D	B	C	B
Siswa618		D	B	D	D	A	B	A	D	C	D	C	A	C	B	D	B	B	A	B	B	C	B	C	A	C	C	D	C	A	B	A	B	B	D	C	D	C	C	B	C	C	D	D	B	D	C	A	B
Siswa619		D	B	A	D	A	B	A	D	C	D	C	A	C	B	D	B	B	A	B	B	C	B	C	A	C	D	D	C	A	B	A	B	B	D	C	D	D	C	B	C	D	D	D	B	D	B	A	B
Siswa620		D	B	A	D	A	B	A	D	C	D	C	A	C	B	D	B	B	A	B	B	C	B	C	C	C	D	D	C	A	B	A	B	B	D	C	D	D	C	D	A	A	D	D	B	D	B	C	A
Siswa621		B	B	C	C	A	A		D	A	D	C	D	A	B	D	C	C	A	B	A	C	B		A	C		D	C		A	A	B	B	B	C	D	D	C	B	D	A	B	D	C	B
Siswa622		D	B	A	D	A	B	A	D	C	D	C	A	C	B	D	B	B	A	B	B	C	B	C	A	C	D	D	C	A	B	A	B	B	D	C	D	D	C	D	C	A	D	D	B	A	B	A	B
Siswa623		D	B	A	D	A	B	A	D	C	D	C	A	C	B	D	C	B	A	B	B	C	B	C	A	C	D	B	C	C	A	A	B	C	B	C	D	A	C	D	D	C	D	D	B	A	B	B	A
Siswa624		D	B	A	D	A	B	A	D	C	D	C	A	C	B	D	B	C	A	B	B	B	B		A	C	C	D	C	A	B	A	B	B	D	C	D	A	C	B	C	D	D	D	B	D	D	B	D
Siswa625		D	B	A	D	A	B	A	D	C	D	C	A	C	B	B	C	B	A	B	B	C	B	C	A	C	D	B	C	D	B	A	B	B	D	C	D	A	D	B	C	D	D	D	B	D	B	D	D
Siswa626		D	B	A	D	A	B	A	D	C	D	C	A	C	B	D	C	B	A	B	B	C	B	C	A	C		B	C	A	B	A	B	B	D	C	D	D	C	D	C	C	D	D	C	D	B	A	D
Siswa627		B	B	D	D	A	B	A	D	C	D	C	A	C		B	C	B	A	B	B	C	B	C	A	C	C	B	C	C	B	C	B	B	D	D	A	D	C	A	B	A		C	C
Siswa628		D	B	A	D	A	B	A	D	C	D	C	A	C	B	D	C	C	A	B	B	C	B	A	A	C	A	D	C	A	B	A	B	B	D	C	D	A	C	D	C	C	D	D	C	A	B	B
Siswa629		D	B	A	D	A	B	A	D	C	D	C	A	C	B	D	C	B	A	B	B	C	B	C	A	C	D	B	C	C	B	B	A	A	D	C	D	D	C	B	C	C	D	D	B	D	A	A	B
Siswa630		D	B	A	D	A	B	A	D	C	D	C	A	C	B	D	C	B	A	B	B	A	B	C	A	C	D	B	C	A	B	A	B	B	D	C	A	A	C	D	D
Siswa631		D	B	A	D	A	B	A	D	C	D	C	A	C	B	D	C	B	A	B	B	C	B	C	A	C	B	D	C	A	B	A	B	B	B	C	D	A	D	D	B	B	D
Siswa632		D	B	D	C	A	B	A	D	C	D	C	A	C	B	D	A	A	A	B	B	C	B	C	A	C	A	B	C	A		B	B	B	D	B	A	A	D	B	C	D	D	D	C	D	D	B	A
Siswa633		B	D	D	D	A	B	A	D	C	D	C	A	C	B	D	C	C	A	B	B	C	B	D	A	C	B	B	C	A	A	A	C	B	D	C	C	D	C	C	A	B	A	C	D	B	A	C	A
Siswa634		B	B	A	D	A	B	D	D	C	D	B	A	C	B	D	C	C	A	B	B	C	B	C	A	C	A	B	C	A	B	A	B	B	D	C
Siswa635		D	B	A	D	A	B	A	D	C	D	C	A	C	B	D	C	B	A	B	B	C	B	B	A	C	D	B	C	A	B	A	B	D	D	D	D	D	C	C	C	C	D	D	B	B	B	B	A
Siswa636		D	B	A	D	A	B	A	D	C	D	C	A	C	B	D	C		A	B	B	C	B	A	A	C		B	C	A	B	A	B	B	B	C	D	D	C	D	C	D	D	D	C	A	B	B	D
Siswa637		D	D	A	D	A	B	A	D	C	D	C	A	C	B	D	B	C	A	B	B	C	B	C	A	C	D	D	C	B	B	A	B	B	D	D	D	D	C	D	C	A	D	D	B	A	A	B	B
Siswa638			D	B	A	D	A	B	A	D	C	C	A	C	B	D	C	C	A	B	B	C	B		A	C	D	D	C		C	A	B	B	B	C	A	A	C	D	B	D	A	C	C	A	B	B	A
Siswa639		A	B	A	D	A	B	A	D	C	D	A	A	C	B	D	C	C	A	B	B	C	B	C	A	C	A	B	C	A	B	A	B	B	C	C	A	A
Siswa640		D	B	A	D	A	B	A	D	C	D	C	A	C	B	D	C	B	A	B	B	C	B	C	A	C	D	B	C	A	B	B	A	B	D	C	A	A	C	A	D	A	D	D	B	D	B	C	A
Siswa641		D	B	A	D	A	B	A	D	C	D	C	A	C	B	D	C	B	A	B	B	C	B	C	A	C	D	B	C	A	B	B	A	B	D	C	A	A	C	A	D	A	D	D	B	C	B	C	A
Siswa642		D	B	A	D	A	B	A	D	C	D	C	A	C	B	D	C	A	A	B	B	C	B	C	A	C	D	D	C	A	B	A	B	B	D	C	D	D	C	D	C	C	D	D	C	C	B	A	D
Siswa643		D	B	A	D	A	B	A	D	C	D	C			A	D	C		A	C	B	C	B		B	C		B	C			A	B
Siswa644		D	B	A	D	A	B	A	D	C	D	C	A	C	B	D	C	C	A	C		A	B	B	A	C	D	D	C	A	B	A	B	B	B	C	D	D	C	D	C	D	D	D	B	A	B	A	D
Siswa645		D	B	A	D	A	B	A	D	C	D	C	A	C	B	D	C	B	A	B	B	D	B	C	A	C	D	B	C	A	B	A	B	B	D	C	D	D	C	D	C	C	D	D	B	C	B
Siswa646		D	B	A	D	A	B	A	D	C	D	C	A	C	B	D	C	B	A	B	B	B	B		A	C	D	B	C	A	A	A	B	B	D	C	A	A	C	D	D
Siswa647		D	B	A	D	A	B	A	D	C	D	C	A	C	B	D	C	C	A	B	B	C	B		A	C		B	C	A	B	A	B	B	D	C	D	D	C	B	C	C	D	D	B	D	B	D	B
Siswa648		D	B	A	D	A	B	A	D	C	D	C	A	C	B	B	C	C	A	B	B	C	A	C	A	C	D	D	C	C	B	A	B	B	B	C	D	D	C	B	C	D	D	D	B	C	A	A	B
Siswa649		D	D	D	D	A	B	A	D	C	D	C	A	C	B	A	B	C	A	A	D	C	B	C	C	C	D	D	C	A	B	A	B	B	B	C	D	D	C	D	C	B	D	C	D	A	A	D	D
Siswa650		D	D	D	D	D	B	A	A	A	D	A	A	C	B	B	C	C	A	A	B	A	C	B	A	C	B	D	B	C	A	C	D	A	D	D	D	D	A	D	C	D	A	C	D	D	A	B	D
Siswa651		D	B	A	D	A	B	A	D	C	D	C	A	C	B	D	C	B	A	B	B	D	B	C	A	C	D	D	C	C	B	A	B	B	B	C	D	D	C	A	C	D	D	D	B	A	C	B	B
Siswa652		D	D	A	D	A	B	A	D	C	D	C	D	C	B	D	C	C	A	B	B	C	B	C	A	C	D	B	C	C	B	A	B	B	D	C	D	D	C	B	C	A	D	D	B	B	A	D	A
Siswa653		D	B	D	D	A	B	A	D	C	D	C	A	C	B	D	C	C	A	B	B	C	B	C	A	C	D	B	C	A	B	A	B	B	D	C	D	D	C	B	C	C	D	D	B	D	B	A	A
Siswa654		B	D	A	D	D	B	A	D	D	D	A	C	B	D	D	C	C	A	A	D	A	C	A	B	C	C	D	B	A	A	D	C		D		B	C	A		C	D	A	C	D	B	A	A	B
Siswa655		B	B	A	D	A	B	A		C	D	C	A	C	B	D	C	C	A	B	B	C	B		A	C	D	D	C	A	B	A	B		D	C	D	D	D	B	C	C	B	C	B	B	B	A
Siswa656		D	B	D	D	A	B	A	D	C	D	C	A	C	B	D	C	A	A	B	B	C	B	A	A	C	D	B	B	A	B	A	B	B	D	C	D	D	A	B	C	D	D	D	B	A	B	A
Siswa657		D	B	D	D	A	B	A	D	C	D	A	C	C	B	B	C	B	A	B	C	B	B	C	A	C	D	D	C	C	B	A	B	B	D	B	C	C	C	D	C	C	D	D	B	A	D	C	B
Siswa658		D	B	A	D	A	B	B	D	C	D	C	A	C	B	D	A	A	A	B	B	C	C	A	C	D	D	C	C	A	A	B	B	D	D	D	D	D	C	A	B	C	B	D	B	D	A	A	A
Siswa659		D	B	D	D	A	B	A	D	C	D	D	A	C	B	C	C	C	A	C	D	C	B	A	A	A	A	B	C	C	B	A	B	D	D	C	A	C	C	C	A	B	A	C	C	B	D	C	B
Siswa660		D	B	A	D	A	B	A	D	A	D	C	A	C	B	D	B	C	A	B	B	C	B	C	B	C	D	D	C	C	B	C	B	B	D	C	D	D	C	D	C	D	D	C	B	D	B	A	B
Siswa661		D	D	A	D	A	B	A	D	C	D	A	A	C	A	D	C	C	D	B	B	B	B	A	A	C	D	B	C	C	A	B	B	D	B	A	A	A	C	B	C	C	B	C	A	A	A	B	A
Siswa662		D	B	A	D	A	B	A	D	C	D	A	A	C	B	D	C	C	A	B	B	C	B	C	A	C	D	B	C	A	B	A	B	B	D	C	D	D	C	D	B	D	D	C	B	A	A	B	A
Siswa663		D	B	A	D	A	B	A	D	C	D	C	A	C	A	A	C	B	B	B	A	C	B	C	A	C	D	B	C	A	B	A	B	B	D	C	B	B	C	B	B	B	D	C	B	D	D	C	A
Siswa664		D	A	A	D	A	B	A	D	C	D	C	A	C	B	D	C	B	A	B	B	C	B	C	A	C	B	B	C	B	B	A	B	B	D	C	D	C	C	D	C	D	D	D	B	C	B	A	D
Siswa665		C	D	D	D	A	D	A	B	A	D	C	D	C	B	B	C	A	A	C	B	C	B	B	A	C	B	B	C	B	C	A	B	D	D	C	D	A	B	A	D	D	D	B	A	B	B	A	D
Siswa666		D	B	D	D	A	B	A	D	C	D	C	A	C	B	D	C	C	A	B	B	C	B	C	A	C	D	B	C	A	B	A	B	B	D	C	A	D	C	B	D	D	D	D	C	D	B	A
Siswa667		D	D	A	D	B	B	A	A	A	D	A	D	C	B	B	C	C	D	B	A	B	B	A	A	C	D	D	C	C	C	A	B	B	D	C	D	D	B	A	C	D	B	A	C	B	A	B	D
Siswa668		D	B	D	D	A	B	A	D	C	D	A	A	C	D	D	C	B	A	B	B	A	B	C	A	C	A	B	C	A	B	A	B	D	D	C	A	B	C	D	D	D	D	C	C	A	A	C	A
Siswa669		D	D	A	D	A	B	A	D	C	D	C	A	C	B	D	C	C	A	B	B		B	A	A	A	D	B	C	C	D	A	B	B	D	D	D	A	C	D	C	D	D	D	B	C	D	B	D
Siswa670		C	B	A	D	A	D	A	D	C	D	C	A	C	B	D	C	C	A	B	B	C	B	C	A	C	D	B	C	A	B	A	B	B	D	C	D	A	C	B	C	B	D	D	B	D	A	B	B
Siswa671		B	B	A	D	A	B	A	D	C	D	C	A	C	B	D	A	C	A	B	B	C	B	C	A	C	D	B	C	A	B	A	B	A	D	C	D	D	D	D	C	B	A	C	C	D	D	A	A
Siswa672		D	B	A	D	A	B	A	D	C	D	C	A	C	B	D	B	C	A	B	B	C	B	C	B	C	D	B	C	A	B	A	B	B	B	C	D	D	C	D	C	D	A	D	C	D	C	B	B
Siswa673		D	B	A	D	A	B	A	D	C	D	C	A	C	B	D	C	C	A	B	B	C	B		A	C		D	C	A	B	A	B	B	B	C	D	D	D	B	C	C	D	D	C	D	B	A
Siswa674		C	B	A	D	A	B	B	D	A	D	B	C	C	B	D	B	C	A	B	B	C	B	C	A	C	C	B	C	B	B	A	B	B	C	A	D	A	C	B	C	D	B	B	C	B	A	A	B
Siswa675		D	B	A	A	B		A	D	C	D	C	A	C	B	D	C	B	B	B	B	C	B			C	D	D		A	B	B	B	A	D	C	D	C	A	D	C	C	D	D	B	D	A	C	A
Siswa676		D	C	A	C	A	B	A	D	C	D	C	A	C	B	D	D	C	A	B	B	C	B	C	A	C	B	D	C	A	B	A	B	B	D	D	D	D	C	D	C	B	D	D	B	D	A	B	B
Siswa677		D	B	A	D	A	B	D	D	C	D	C	A	C	B	B	B	A	A	B	B	A	C	B	D		B	D	C	B	A	D	B	D	A	C	D	D	C	B	A	B	D	D	A	D	C	B	D
Siswa678		D	B	A	D	A	B	A	D	C	D	C	A	C	B	D	C	B	A	B	B	C	B	C	A	C	D	D	C	A	B	A	B	B	D	C	D	A	C	B	C	A	D	D	B	D	D	A	B
Siswa679		D	B	A	D	A	B	A	D	C	D	C	A	C	B	C	C	B	A	B	B	C	B	C	A	C	D	B	C	C	B	A	B	B	D	C	D	D	C	B	C	C	D	D	B	D	B	A	D
Siswa680		B	B	A	D	A	B	A	D	C	D	C	A	C	B	D	C	B	A	B	B	C	B	C	A	C	D	D	C	D	B	A	B	B	D	C	D	D	A	D	C	D	D	C	B	A	D	A	B
Siswa681		D	B	A	D	A	B	B	D	C	D	C	A	C	B	D	C	B	A	C	B	C	B	C	B	C	D	D	C	C	B	A	B	B	B	C	D	D	D	D	C	D	D	C	B	C	B	A	D
Siswa682		D	B	D	D	A	C	A	D	A	B	C	A	C	B	D	C	B	A	B	B	C	B	C	A	C	A	B	C	A	B	A	B	B	B	C	D	A	D	D	C	A	D	D	B	C	D	B	A
Siswa683		B	B	D	D	A	B	B	A	D	D	A	D	B	B	D	C	C	B	D	A	C	B	C	A	C	D	D	A	B	A	B	B	D	B	B	A	D	C	B	B	C	A	C	C	D	A	C	B
Siswa684		D	B	A	D	A	B	A		A	D	C	A	C	B	B	C	C	A	B	A	C	B	C	A	C	D	B	C	A	B	A	B	B	D	C	A	D	C	B	C	A	A	D	B	B	A	A	C
Siswa685		D	B	D	D	A	B	A	D	C	D	A	A	C	B	D	A	C	A	B	B	C	B	C	A	C	D	D	C	A	B	A	B	B	B	D	D	D	C	D	C	A	D	D	B	B	D	B	A
Siswa686		D	B	A	D	A	B	A	D	C	D	C	A	C	B	D	C	B	A	B	B	C	B	C	A	C	D	D	C	C	B	A	B	B	D	C	D	D	A	D	B	D	D	D	B	A	D	C	D
Siswa687		B	B	D	D	A	B	A	D	A	D	C	A	C	B	B	C	A	A	B	B	C	B	B	A	C	A	D	C	D	A	A	B	B	D	A	D	A	C	D	C	D	D	D	C	B	C	B	D
Siswa688		B	B	D	D	A	B	A	D	C	D	C	A	C	B	B	C	C	A	B	A	B	B	B	A	C	A	D	C	A	A	A	B	D	D	C	D	D	A	D	C	D	D	D	C	B	C	B	D
Siswa689		D	B	A	D	A	B	A	D	C	D	C	A	C	D	D	C	C	B	B	B	C	B	C	A	C	D	D	C	A	B	A	B	B	D	C	D	D	C	D	C	C	D	D	B	D	B	A	B
Siswa690		D	B	A	D	A	B	A	D	C	D	C	A	C	A	D	C	C	A	B	B	A	B	B	A	C	D	B	C	B	B	A	B	B	D	A	D	A	C	C	C	D	D	D	C	C	A	B	D
Siswa691		D	B	A	D	A	B	A	D	C	D	C	A	C	A	D	C	B	A	B	B	B	B	C	A	C	D	B	C	C	B	A	B	A	D	C	D	A	C	B	C	A	D	D	B	B	A	B	D
Siswa692		D	B	D	D	A	B	D	D	C	D	A	A	C	B	D	A	C	A	B	B	C	B	C	A	C	D	D	C	B	B	D	B	B	D	C	D	A	C	B	C	B	D	C	B	B	D	C	A
Siswa693		B	B	D	D	A	B	A	D	C	D	C	A	D	B	D	C	C	A	B	A	C	B	C	C	A	A	B	C	B	A	A	A	B	D	B	A	C	D	B	B	B	A	D	C	C	A	C	A
Siswa694		D	B	A	D	A	B	A	D	C	D	C	A	C	B	B	C	B	D	B	B	C	B	C	A	A	C	D	A	B	B	A	B	D	D	C	D	A	C	B	C	D	D	D	B	C	A	C	A
Siswa695		B	B	A	D	D	B	A	D	A	D	C	B	B	A	D	C	C	B	A	B	C	B	C	C	C	D	D	B	C	C	A	B	B	B	B	A	A	A	B	C	C	D	C	B	B	A	B	B
Siswa696		B	B	D	D	A	B	A	D	C	D	C	A	C	B	D	C	B	A	B	B	C	B	C	A	C	D	B	C	A	B	B	D	B	D	C	D	D	C	C	C	C	D	D	B	A	B	A	B
Siswa697		B	B	D	D	A	C	A	D	A	D	C	A	B	B	D	A	B	A	B	C	A	C	C	A	C	D	D	C	B	A	A	C	B	D	D	C	A	D	A	D	D	D	C	C	B	C	C	B
Siswa698		D	C	C	B	A	B	A	D	D	D	A	D	A	A	D	C	B	A	D	A	A	A	C	C	A	D	D	C	A	A	B	D	B	A	B	D	D	B	B	B	B	A	C	D	B	A	D	B
Siswa699		D	D	A	D	A	B	A	D	C	D	B	A	C	B	D	C	C	B	B	B	C	B	C	A	C	D	D	C	A	B	A	A	D	D	C	D	D	C	B	C	D	A	D	B	A	A	A	D
Siswa700		B	B	C	D	A	C	A	D	A	D	C	A	C	B	D	B	A	A	B	B	C	B	C	B	C	D	D	C	A	A	A	B	B	B	C	A	D	C	B	C	A	C	D	B	B	A	A	C
Siswa701		D	B	D	C	A	B	A	D	C	D	C	A	C	A	B	C	C	A	B	B	C	B	A	A	C	A	B	C	A	A	A	B	B	D	A	D	D	C	D	C	D	D	D	B	C	C	A	B
Siswa702		D	B	D	D	A	B	A	D	C	D	C	A	C	B	D	B	C	A	B	B	C	D	C	B	C	C	D	C	C	B	A	B	B	D	C	D	A	C	D	C	D	D	D	C	C	A	B	A
Siswa703		D	B	A	D	B	B	A	D	A	D	B	A	B	B	B	B	C	A	B	B	B	A	A	B	A	C	B	C	C	D	B	A	B	A	B	A	D	D	B	B	B	B	C	C	C	A	C	D
Siswa704		D	B	A	D	A	B	A	D	C	D	C	A	C	A	D	C	B	A	B	B	C	B	A	A	C	B	D	C	A	B	A	B	B	D	C	D	D	C	D	C	D	D	D	B	A	B	A
Siswa705		D	B	A	D	B	B	A	D	A	D	C	A	B	B	D	C	A	C	A	C	B	C	A	C	D	D	C	C	B	A	B	B	B	C	D	A	B	D	A	B	A	C	B	A	A	B	A	C
Siswa706		D	B	A	D	A	B	A	C	A	C	C	A	B	B	D	A	C	D	A	B	C	B	C	A	A	D	B	C	B	B	A	B	B	D	C	A	A	C	D	C	B	D	B	B	D	A	A	B
Siswa707		D	B	A	D	A	B	A	D	C	D	C	A	C	B	D	C	B	A	B	B	C	B	C	A	C	D	D	C	A	B	B	B	B	D	C	D	D	C	D	C	C	D	D	B	D	B	A	B
Siswa708		D	B	A	D	A	B	A	D	C	D	A	C	B	D	C	B	A	B	B	C	B	B	A	C	D	B	C	C	A	B	A	B	B	D	C	D	D	C	B	C	B	D	D	C	D	D	B	D
Siswa709		D	B	A	D	B	B	A	D	A	D	C	A	C	B	D	C	C	A	A	B	C	B	B	A	C	D	D	C	C	A	A	B	B	D	C	D	C	D	B	B	D	A	C	C	A	A	B	A
Siswa710			D	B	A	D	A	B	A	D	C	D	A	C	B	B	C	B	A	B	B	C	B	C	A	C	D	D	C	A	B	A	B	B	D	C	D	D	D	A	C	D	D	C	C	D	B	A	B
Siswa711			A	B	A	D	A	B	A	D	C	D	C	B	C	B	D	D	D	B	B	C	B	A	A	C	B	D	B	B	A	A	B	B	B	C	B	A	C	D	C	B	B	C	B	B	A	A	B
Siswa712		D	B	A	D	A	B	A	D	C	D	C	A	C	B	D	C	B	A	B	B	C	B	A	A	C	D	B	C	C	B	A	B	B	D	C	D	D	A	D	C	A	D	D	B	B	A	A	B
Siswa713		D	B	A	D	A	B	A	D	C	D	C	A	C	B	D	B	B	A	B	B	C	B	C	A	C	D	B	C	A	B	A	B	B	D	C		A	C	B	B	C	D	D	B	D	D	A	C
Siswa714		B	B	A	D	A	B	A	D	C	D	C	A	C	B	D	C	B	A	B	B	C	B	C	A	C	D	B	C	A	B	A	B	B	D	C	D	D	C	B	B	C	D	D	B	C	D	A	D
Siswa715		D	D	D	D	A	B	A		C	D	C	C	C	B	D	B	B	A	B	B	C	C	C	B	C		D	C	A	C	A	B		B	C	D	B		D		D	D	A		D	D
Siswa716		D	B	A	D	A	B	A	D	A	A	C	A	C	B	D	C	B	A	B	B	C	B	C	A	C	D	B	C	B	B	A	B	B	D	C	A	D	C	B	C	A	D	C	B	D	D	A	D
Siswa717		D	B	A	D	A	B	A	D	C	D	C	A	C	B	B	C	B	B	C	B	C	B	C	D	A	D	D	C	A	B	A	B	D	D	C	C	D	D	D	C	B	A	C	B	A	D	A	D
Siswa718		D	B	A	D	A	B	A	D	C	D	C	A	C	B	D	B	C	A	B	B	A	B	C	A	C	D	D	C	B	B	A	B	B	D	C	D	D	C	D	C	B	D	D	B	B	B	B	D
Siswa719		B	B	A	D	A	B	A	D	C	D	C	B	C	B	B	C	C	A	B	B	C	B	C	A	C	D	D	C	C	A	A	B	B	B	C	D	D	C	D	C	A	D	D	B	D	D	A	A
Siswa720		C	D	D	D	A	B	A	D	A	D	C	A	C	B	B	B	C	A	B	B	C	B	B	D	C	B	D	C	C	B	A	B	B	D	C	D	C	D	B	C	D	D	D	C	D	D	B	B
Siswa721		D	D	D	D	A	B	A	D	A	D	C	B	C	B	B	C	B	A	B	B	C	B	A	A	A	D	D	C	A	B	A	B	B	D	C	D	D	C	B	C	C	D	D	C	A	B	B	D
Siswa722		D	B	A	D	A	B	A	D	C	D	C	A	C	B	D	C	C	A	B	B	C	B	C	A	D	D	B	C	A	B	A	B	B	B	C	B	C	A	B	C	B	D	C	C	D	A	D	C
Siswa723		D	B	A	D	A	B	A	D	C	D	C	A	C	B	D	C	C	A	B	B	C	B	C	A	C	D	B	C	B	A	A	B	B	D	C	D	D	B	B	C	D	A	D	B	C	A	B	D
Siswa724		D	B	A	D	A	B	A	D	C	D	C	A	C	B	D	C	C	A	B	B	C	B	D	B	C	C	B	C	A	B	A	A	B	B	C	D	D	D	D	A	C	D	D	C	B	C	B	A
Siswa725		D	B	A	D	A	B	A	D	C	D	C	A	C	B	D	C	C	A	B	B	C	B	C	A	C	D	D	C	A	D	A	B	B	B	C	D	D	C	B	C	A	D	C	B	D	D	A	D
Siswa726		D	B	A	D	A	B	A	D	C	D	C	A	C	B	B	C	C	B	B	B	C	B	C	A	B	D	D	B	A	C	B	B	B	D	C	A	A	C	B	C	D	D	C	D	B	A	B	A
Siswa727		D	B	A	D	A	C	A	D	C	D	C	A	C	B	D	B	B	A	B	B	C	B	C	A	C	D	D	C	C	A	B	B	B	D	C	D	D	A	D	C	D	B	D	A	C	A	A	D
Siswa728		D	B	A	D	A	B	A	D	C	C	C	A	B	B	D	C	C	D	B	B	C	B	A	C	A	C	B	B	A	A	B	B	B	B	C	A	A	A	A	D	C	D	D	B	D	D	C	A
Siswa729		D	B	A	D	A	C	A	D	C	D	C	A	C	B	D	C	C	A	B	B	C	B	C	A	C	D	B	C	A	A	D	B	A	B	C	D	D	C	B	A	D	D	D	C	D	B	D	B
Siswa730		B	B	A	D	A	B	A	D	A	D	C	A	C	B	D	C	B	A	B	B	C	B	C	D	C	D	B	C	A	B	A	B	B	D	C	D	A	B	D	C	D	D	A	B	A	A	A	D
Siswa731		D	B	A	D	A	B	B	D	C	D	C	A	C	B	B	C	C	A	B	B	D	C	C	A	C	B	D	C	A	C	A	B	B	B	C	D	D	C	A	A	C	A	C	C	A	B	C	A
Siswa732		D	B	D	D	A	B	B	D	C	D	A	A	C	B	D	C	B	A	B	B	C	B	C	B	C	D	D	C	A	B	A	B	B	D	C	D	C	A	B	C	D	D	C	B	A	D	C	D
Siswa733		A	B	A	D	A	B	A	D	C	D	C	A	C	B	C	B	B	A	B	B	C	B	D	A	C	D	D	C	A	A	A	B	B	D	C	D	D	C	D	C	D	D	D	B	C	B	A	A
Siswa734		D	B	A	D	A	B	A	D	C	D	C	A	C	B	D	C	B	A	C	B	C	B	C	A	C	D	B	C	D	B	B	B	B	D	C	D	D	C	D	B	B	B	C	B	D	A	B	B
Siswa735		D	B	A	D	A	B	A	D	C	D	A	A	C	B	D	A	B	B	B	B	C	D	C	A	C	D	D	C	C	A	A	B	B	D	C	D	A	C	D	A	D	D	D	B	B	B	B	B
Siswa736		D	B	A	D	A	B	A	D	C	D	C	A	C	B	D	C	C	A	B	B	C	B	A	A	C	D	B	C	A	B	A	B	B	D	C	D	D	A	C	C	D	D	D	B	D	A	B	B
Siswa737		D	A	A	D	A	B	A	D	C	D	C	B	C	C	D	B	C	A	B	D	B	A	C	A	C	C	D	C	C	A	A	B	A	D	C	B	C	C	D	A	A	B	A	C	D	D	C	D
Siswa738		D	B	C	D	A	B	A	D	C	D	C	A	C	B	D	C	B	A	B	B	C	B	C	A	C	D	B	C	A	B	A	B	B	B	C	D	A	C	D	C	A	D	D	B	C	B	B	B
Siswa739		D	D	A	D	A	B	A	D	A	D	C	A	C	B	D	C	C	A	B	B	C	B	A	A		A	A	C	A	B	A	B	B	B	C	A		A	A	C	C	D	C	A	A	B	A	A
Siswa740		D	B	A	D	A	B	A	D	C	D	C	A	C	B	B	C	A	A	B	B	C	B	B	A	C	D	B	C	C	B	A	D	B	D	C	D	D	D	D	C	D	D	D	B	A	D	A	D
Siswa741		D	B	A	D	A	B	A	D	C	D	C	A	D	C	D	C	C	A	B	B	C	A	C	A	C	C	D	C	C	A	A	B	D	D	C	A	A	B	D	C	A	D	D	C	C	A	B	D
Siswa742		D	B	A	D	A	B	D	D	A	D	A		C	B	D	C	B	A	B	B	C			B	C		D	C	C	B	A	B		D	C	D	D	D	B	C		B	D	B	D	C
Siswa743		D	B	A	D	A	B	A	D	C	D	C	A	C	A	D	A	C	A	B	B	C	B	D	A	C	D	B	C	B	B	A	B	B	B	C	D	A	C	D	C	D	B	D	C	D	D	A	D
Siswa744		D	B	A	C	A	B	A	D	C	D	D	A	C	B	D	A	B	A	C	D	C	B	C	A	C	D	D	C	B	B	A	B	D	D	B	D	C	C	B	C	B	D	C	B	B	D	D	D
Siswa745		B	B	A	D	A	B	A	D	A	D	C	A	C	B	C	C	D	A	B	B	C	B	C	A	C	D	D	C	C	B	A	B	B	D	C	A	D	C	D	C	C	D	D	C	C	B	A	B
Siswa746		D	B	A	D	A	B	A	D	C	D	C	A	D	B	D	C	C	A	B	B	C	A	C	A	C	D	D	C	B	B	A	B	B	D	C	D	C	C	B	C	C	D	D	B	D	D	A	B
Siswa747		D	B	A	D	A	B	A	D	C	D	C	A	C	B	D	C	C	A	B	B	C	B	C	A	C	B	D	C	A	B	A	B	B	B	C	D	D	C	B	C	A	D	D	C	D	D	A	D
Siswa748		B	B	A	D	A	B	A	D	A	D	C	A	C	B	D	C	C	A	B	B	C	B	C	A	C		B	C	A	B	A	B	D	D	C	D	D	C	B	C	D	B	D	B	A	A	A	A
Siswa749		D	B	A	D	A	B	A	D	C	D	C	A	C	B	D	C	C	A	B	A	C	B	A	C	C	A	B	C		D	A	B	B	B	D
Siswa750		D	B	D	D	A	B	A	D	C	D	D	C	A	B	D	C	A	A	B	B	C	B	C	A	C	D	B	C	C	C	A	B	B	D	C	D	C	A	D	C	D	D	B	C	D	A	C	A
Siswa751		D	B	A	D	A	B	A	D	C	D	C	A	C	B	D	C	B	A	B	B	C	B	C	A	C	D	B	C	C	A	A	B	B	D	C	A	D	C	B	C	B	B	C	B	D	B	B	D
Siswa752		D	D	A	D	A	B	A	D	C	D	C			B	D	C	B	A	C	B	C	B	A	A	C		D	C	C	B	A	A	B	D	C	B	B	D	B	C		D		C	D	A	A
Siswa753		D	B	A	D	A	B	A	A	C	D	C	A	C	B	D	C	C	A	B	B	A	D	A	D	C	B	D	C	A	B	A	B	B	B	D	B	C	C	D	A	D	D	B	A	B	A	B	D
Siswa754		D	B	D	D	A	B	A	D	C	D	C	D	C	B	D	C	C	A	B	B	C	B	B	A	C	B	D	C	B	B	A	B	D	D	C	D	B	C	D	C	C	D	D	B	C	A	B	D
Siswa755		D	B	A	D	A	B	A	D	C	D	C	A	C	B	B	C	D	A	B	B	C	B	C	A	C	D	C	C	A	B	A	B	B	D	C	D	D	C	B	C	C	D	D	B	D	D
Siswa756		D	B	A	D	A	B	A	D	C	D	C	A	C	B	D	C	B	A	B	B	C	B	B	A	C	B	D	C	A	B	A	B	B	D	C	D	A	C	C	C	B	D	D	B	B	A	B	D
Siswa757		D	B	A	D	A	B	A	D	C	D	C	A	C	B	D	C	C	A	B	B	C	B	C	A	C	B	B	C	B	B	A	B	B	D	C	D	D	D	B	C	A	A	D	C	C	B	D	A
Siswa758		C	B	A	C	A	B	A	D	C	D	C	A	C	A	B	C	C	D	B	D	C	B	C	C	C	D	D	C	B	A	A	B	C	B	C	D	A	C	C	B	B	A	C	C	B	D	B	B
Siswa759		B	B	D	D	A	B	A	D	C	D	C	A	C	B	D	C	C	A	B	B	A	B	A	A	C	D	D	C	A	B	A	B	B	D	C	D	C	C	D	C	A	A	D	B	C	B	D	A
Siswa760		B	B	A	D	A	B	B	A	C	D	C	C	C	B	D	B	C	A	A	A	C	B	A	D	C	A	D	C	B	D	A	C	B	C	A	D	C	B	C	A	A	B	A	D	A	C	B	A
Siswa761		B	B	D	D	A	B	A	D	C	D	C	A	C	B	D	C	B	A	B	B	C	B	C	A	C	A	D	C	C	B	A	B	B	D	C	D	D	C	A	C	D	D	D	B	B	D	B	A
Siswa762		D	B	A	D	A	B	A	D	C	D	C	A	C	B	D	C	B	A	B	B	C	B	B	A	C	D	B	C	A	B	A	B	B	D	C	D	D	C	A	C	C	D	D	B	A	B	A	D
Siswa763		D	B	A	D	A	B	A	D	C	D	C	A	C	B	D	B	B	A	B	B	C	D	C	A	C	D	D	C	A	B	D	B	A	D	C	D	D	C	B	C	A	D	D	D	A	C	B	D
Siswa764		B	B	A	D	A	B	A	D	C	D	C	A	C	B	D	C	B	A	B	B	C	B	A	A	C	B	B	C	A	B	A	B	B	D	C	D	D	D	D	C	C	D	A	B	D	C	D	D
Siswa765		B	D	D	D	A	B	C	D	C	D	C	A	C	B	B	C	A	A	B	B	C	B	C	B	C	D	D	C	A	A	A	B	B	D	C	D	D	B	C	C	B	D	C	C	D	C	B	B
Siswa766		D	B	A	D	A	B	A	D	C	D	C	A	C	B	D	C	B	A	B	B	C	B	C	A	C	D	B	C	A	B	A	B	B	D	C	D	A	C	A	C	A	A	D	B	B	D	A	D
Siswa767		D	B	A	D	A	B	A	D	C	D	C	A	C	B	D	C	B	A	B	B	C	B	C	A	C	C	B	C	B	B	A	B	B	D	C	D	D	C	D	C	A	A	A	B	A	A	A	B
Siswa768		B	B	A	D	A	B	A	D	C	D	C	A	C	B	D	B	B	A	B	B	C	B	C	A	C	D	D	C	C	A	A	B	B	D	C	D	D	C	D	B	A	D	D	B	C	A	C	A
Siswa769		B	B	D	D	A	B	B	A	C	D	D	C	A	C	C	C	C	A	D	B	B	B	C	B	C	B	B	C	A	A	A	B	B	B	C	A	A	A	D	C	A	A	A	D	A	B	B	D
Siswa770		B	B	A	D	A	B	A	D	A	D	C	A	C	B	D	B	C	A	B	B	B	B	C	A	C	B	D	C	A	A	A	B	D	D	C	D	B	C	B	A	D	B	D	B	C	A	A	A
Siswa771		A	B	D	D	A	B	A	D	C	D	B	C	C	B	D	C	C	A	B	B	B	B	C	A	C	D	B	C	A	B	A	C	B	B	C	D	D	C	D	D	B	B	D	C	D	C	C	B
Siswa772		D	B	A	C	A	B	A	D	C	D	C	A	C	B	D	C	C	A	B	B	C	B	A	A	C	D	B	C	B	B	A	B	B	D	C	D	D	C	B	C	A	D	C	C	D	D	A	B
Siswa773		B	B	D	D	A	B	D	D	C	D	C	A	B	A	D	B	C	A	B	B	C	B	B	A	C	B	B	C	C	A	A	B	B	B	C	D	A	B	C	C	B	D	C	C	D	C	B	B
Siswa774		D	B	A	D	A	B	A	D	C	D	C	A	C	C	D	C	B	A	B	B	D	B		A	C	D	B	C	C	B	A	B	B	D	C	D	D	A	B	C	D	D	D	B
Siswa775		D	B	A	C	A	B	B	D	C	D	A	C	C	B	D	B	C	A	B	A	B	B	A	A	A	D	D	C	A	C	A	B	B	D	C	D	C	A	C	C	D	D	D	B	D	C		B
Siswa776		D	B	D	D	A	B	A	A	C	D	C	A	C	B	B	C	B	A	B	D		B		A	C		D	C		A	A	B	B	D	D	D	D	C	B	C			D	C	A	A
Siswa777		D	B	A	D	A	B	A	B	C	D	C	A	C	B	D	C	C	B	B	A	C	B	C	A	C	B	A	C	A	C	A	C	A	D	C	B	C	C	B	A	A	B	C	B	D	D	C	B
Siswa778		D	B	C	D	A	B	A	D	C	D	C	A	C	B	D	C	B	A	B	B	C	B	A	A	C	D	B	C	C	B	A	B	B	D	C	D	A	C	B	A	D	D	C	B	A	D	C	D
Siswa779		D	B	A	D	A	B	B	D	C	D	A	C	B	B	D	B	C	A	B	A	B	B	A	A	C	D	D	C			A	B	B	B	C		C			C	D	D	C	C	C			B
Siswa780		D	B	A	D	A	B	A	D	C	D	C	C	C	B	D	C	C	A	B	B	C	B	C	A	C	B	B	C	A	A	A	B	B	D	C	D	C	D	B	C	D	D	D	B	C	A	A	A
Siswa781		C	D	A	D	A	B	A	D	C	D	C	A	C	B	D	C	B	A	B	B	B	B	C	B	C	D	D	C	B	A	A	B	B	B	A	D	D	C	B	C	A	D	D	C	D	D	B	B
Siswa782		C	A	A	D	A	B	A	D	C	D	C	A	C	B	D	C	D	A	B	B	C	B	D	A	C	B	B	C	A	A	A	B	B	D	C	A	D	D	B	C	B	D	D	C	A	A
Siswa783		B	C	C	D	A	A	A	A	C	D	B	B	D	A	D	B	A	A	A	D	A	B	A	C	C	B	D	C	C	A	A	B	B	D	C	C	D	A	D	B	C	B	C	A	C	B	B	B
Siswa784		D	B	D	D	A	B	A	D	C	D	C	A		B	D	C	A	A	B	B	C	B		A	C			C		B	B	B	B	B	C	D	D	C	D	C
Siswa785		D	B	A	D	A	B	A	A	C	D	A	A	C	B	D	C	C	B	B	B	A	B	A	B	C	D	D	A	A	A	A	B	B	A	B	A	D	A	B	D	D	A	C	C	A	A	B	D
Siswa786		B	D	D	D	A	B	A	D	A	D	B	A	C	C	D	C	B	A	D	B	A	C	D	A	C	B	D	C	D	B	A	D	B	A	B	D	A	A	B	C	D	A	C	C	A	B	C	D
Siswa787		D	B	D	D	A	B	A	D	C	D	C	A	C	B	D	C	C	A	B	B	A	B	B	A	C	C	B	C	C	B	A	B	B	D	D	A	D	D	D	C	D	D	D	D	C	A	A	B
Siswa788		D	C	C	C	D	B	A	A	C	D	A	C	A	C	D	A	C	A	B	A	C	B	C	C	A	A	A	B	B	C	A	C	B	B	C	B	C	A	B	C	B	B	C	D	A	A	C	B
Siswa789		D	B	A	D	A	B	A	B	C	D	C	A	C	B	D	C	B	A	B	B	C	B	B	B	C	B	D	C	B	C	A	B	B	D	C	D	D	A	A	C	A	D	D	B	C	C	C	D
Siswa790		D	B	A	D	A	B	A	D	A	D	C	A	C	B	D	C	C	A	B	B	C	B	D	A	C	D	D	C	A	B	A	B	B	D	C	D	C	C	D	C	C	D	D	B	C	B	A	B
Siswa791		B	B	A	D	A	B	A	B	C	D	C	A	C	B	C	C	B	A	B	A	C	B	A	A	C	A	B	C	A	B	B	B	D	D	D	D	C	B	A	C	B	D	C	B	A	D	C	A
Siswa792		B	D	D	D	A	B	A	D	C	D	C	A	C	B	B	C	B	A	B	A	B	B	C	A	C	D	D	C	C	A	A	B	B	B	C	D	A	A	D	C	D	D	D	C	C	A	C	B
Siswa793		D	B	D	C	A	B	C	D	A	D	C	B	C	A	D	B	C	A	B	B	C	A	C	A	C	D	B	C	C	B	A	B	B	D	C	D	C	A	D	B	B	D	D	B	D	B	B	A
Siswa794		D	B	A	D	A	D	A	D	A	D	C	A	C	B	D	C	C	A	B	B	A	B	A	A	A	D	B	B	A	B	A	B	B	D	C	A	C	B	D	B	D	D	C	B	A	A	B	A
Siswa795		D	B	A	D	A	B	A	D	C	D	C	D	C	B	D	C	C	D	B	B	C	B	C	A	C	D	D	C	A	B	B	B	D	D	C	D	A	C	D	D	C	D	C	C	C	A	B	D
Siswa796		A	A	A	D	A	B	A	D	C	D	C	A	C	B	D	A	B	D	B	B	C	B	C	A	C	D	B	C	B	A	B	B	B	D	C	D	D	D	C	B	D	D	B	C	C	B	A	C
Siswa797		D	B	D	D	A	B	A	D	C	D	C	D	C	B	D	C	C	A	B	B	C	B	C	A	C	C	D	C	C	B	A	B	B	D	C	D	A	A	D	C	C	D	D	B	D	A	B	D
Siswa798		C	D	D	D	D	B	B	A	A	D	C	D	C	C	C	C	C	A	B	A	B	C	B	C	B	D	B	C	A	D	A	B	B	B	C	A	A	A	B	B	B	C	B	D	A	D	B	D
Siswa799		D	B	D	D	A	B	B	D	C	D	C	A	A	B	D	C	C	A	B	B	C	B	B	A	C	A	D	C	A	A	B	B	D	D	C	D	C	C	A	C	C	D	C	C	A	A	C	D
Siswa800		A	B	D	D	A	B	A	D	C	D	C	A	C	B	D	A	C	A	B	B	C	B	A	C	C	D	B	C	A	A	A	D	B	D	C	D	A	C	B	C	B	D	C	C	C	B	C	D
Siswa801		D	B	A	D	A	B	A	D	C	D	A	A	C	B	D	C	C	B	B	B	C	A	A	A	C	D	D	C	C	A	A	B	D	D	A	D	D	D	B	C	B	A	C	D	B	C	B	B
Siswa802		B	D	D	D	A	C	C	B	C	D	C	B	C	B	D	C	C	A	A	B	B	B	C	A	C	B	C	C	A	C	D	B	C	C	A	D	B	A	C	A	B	B
Siswa803		D	D	D	C	B	C	B	C	D	D	B	C	D	D	D	C	C	B	C	B	C	B	A	A	B	D	D	B	A	C	C	B	B	D	C	B	D	A	D	C	D	D	B	D	C	A	B	D
Siswa804		D	B	A	C	A	B	A	D	C	D	A	A	C	B	B	C	B	A	B	A	C	B	C	A	C	D	D	C	A	B	A	B	B	D	C	D	D	D	D	C	D	A	D	B	D	D	D	B
Siswa805		D	B	D	D	A	B	D	C	C	D	D	B	C	B	D	C	C	A	C	A	C	B	C	A	C	D	D	A	B	A	A	B	D	B	C	D	D	C	D	C	B	A	C	C	B	A	A	A
Siswa806		D	B	D	D	A	B	A	D	C	D	C	B	C	B	D	C	B	A	B	B	C	B	C	A	C	B	B	C	B	A	A	B	B	A	C	A	C	C	D	C	B	D	D	C	B	D	A	A
Siswa807		D	D	D	C	A	B	A	B	C	D	C	D	C	A	B		B	A	C		C	B	C	B	C	C	D		D	B		B		B		D	A		D	D	B	D	D	C	B	A	C	D
Siswa808		D	B	A	D	A	B	A	A	C	D	C	A	C	B	D	C	C	A	B	B	C	B	B	A	C	D	D	C	D	B	A	B	D	B	C		A	B	D	C	D	D	D	C	A	A	C	C
Siswa809		D	B	A	D	A	B	A	A	A	D	C	A	C	D	D	C	C	A	A	B	C	B	A	A	A	C	D	B	B	B	D	A	D	B	B	A	D	A	D	D	D	A	C	C	A	A	B	D
Siswa810		D	B	A	C	A	B	A	D	C	D	C	A	C	B	D	C	C	A	B	B	C	B	B	A	A	D	D	C	A	B	A	B	B	A	C	D	D	C	B	C	A	D	C	C	A	C	B	D
Siswa811		D	B	D	D	A	B	C	D	C	D	C	A	C	B	B	C	C	D	C	B	B	B	B	D	C	B	B	A	A	A	A	B	D	D	C	D	A	B	D	A	D	A	D	D	D	A	C	B
Siswa812		A	D	D	D	A	B	C	D	C	D	C	A	C	B	D	C	B	A	B	B	C	A		A	C	D	D	C	A	B	A	B	B	B	C	D	A	C	B	C	D	D	D	C	D	B	A	B
Siswa813		B	D	D	D	B		A	D	C	D	C	A	C	B	D	C	B	A	B	B	C	A	A	A	C	D	B	C	B	B	A	B	B	B	C	D	C	A	C	C	D	A	D	B	C	D	B	B
Siswa814		D	B	A	D	A	B	A	D	C	D	C	A	C	B	B	A	B	A	B	B	C	B	C	B	C	D	D	C	C	B	B	B	B	D	C	D	D	C	B	B	B	D	D	B	A	B	B	D
Siswa815		D	B	A	D	A	B	A	D	C	D	C	A	C	B	D	B	B	A	B	B	B	B	C	A	C	D	D	C	A	B	A	B	B	D	C	C	A	D	D	C	D	D	D	B	C	A	A	D
Siswa816		D	B	D	D	A	B	D	C	C	D	D	A	B	B	A	C	C	A	C	A	C	B			C	B	B	A	B	A	A	D	D	B	C	D	D	C	D	C	B	A	C	C	B	A	A	A
Siswa817		D	B	A	D	A	B	A	D	C	D	A	A	C	B	D	C	B	A	B	B	C	A	A	B	C	B	D	C	C	B	A	B	B	D	C	D	D	C	A	A	D	D	D	B	A	B	A	D
Siswa818		D	B	D	D	A	B	A	D	C	D	C	A	C	B	A	C	C	D	B	B	C	B	C	A	C	D	D	C	C	A	A	B	B	D	C	D	D	C	B	C	D	D	D	B	A	C
Siswa819		C	B	D	C	A	B	B	D	C	D	C	D	C	B	C	C	C	A	B	B	C	B	A	B	C	D	D	C	C	B	A	B	B	D	C	D	D	C	D	B	D	B	B	C	D	A	C	D
Siswa820		C	B	D	D	A	B	B	D	C	D	B	A	C	D	D	C	B	A	B	B	C	B	A	A	C	D	D	C	C	B	A	D	B	D	C	C	D	C	D	B	D	D	C	D	D	A	C	D
Siswa821		D	D	A	D	A	B	A	D	C	D	C	A	C	B	D	C	A	B	B	B	A	B	C	A	C	B	B	B	A	D	A	B	B	B	C	D	C	C	D	B	B	D	D	C	D	A	B	D
Siswa822		A	C	A	D	A	B	A	D	C	D	C	A	C	B	B	C	B	A	B	B	A	D	C	C	A	B	D	C	A	B	A	B	B	B	C	D	C	C	D	C	D	D	D	A	D	D	C	B
Siswa823		D	B	D	D	A	C	A	D	A	D	A	A	C	B	B	B	C	D	A	B	A	A	C	A	A	B	D	A	A	A	D	B	B	B	D	D	B	C	B	C	D	A	C	D	B	A	B	B
Siswa824		D	B	A	D	A	B	A	D	C	D	C	A	C	B	D	C	C	A	B	B	C	B	C	A	C	D	D	C	A	B	A	B	B	B	C	D	C	C	B	C	B	D	D	D	D	B	A	A
Siswa825		D	B	D	D	A	B	A	A	C	D	A	A	B	C	D	C	C	D	B	B	C	A	B	B	C	B	B	A	A	D	A	B	B	D	C	D	D	D	C	C	C	A	C	B	A	C	B	A
Siswa826		D	B	D	D	A	B	A	A	C	D	B	A	B	C	D	C	C	D	B	A	C	A	B	B	C	D	B	A	A	D	A	B	B		C	D	D	B	C	C	C	A	C	B	A	C	B	D
Siswa827		D	B	D	D	A	B	B	D	C	D	C	C	C	B	D	B	C	D	B	B	C	B	C	A	C	A	D	A	B	D	A	B	B	B	D	A	C	C	C	A	D	D	B	C	C	C	A	D
Siswa828		B	C	C	D	A	B	B	A	C	D	C	A	C	B	D	B	C	A	C	B	C	B	C	B	C	C	B	C	B	C	B	D	B	D	B	D	A	A	D	A	C	A	C	C	D	C	B	A
Siswa829		D	B	D	D	A	B	A	D	C	D	C	A	C	B	D	B	B	A	C	B	C	B	A	A	C	A	B	B	B	B	A	B	A	A	C	D	A	C	D	C	C	D	D	B	D	B	C	D
Siswa830		D	B	A	D	A	C	D	D	A	D	A	C	C	B	B	C	B	A	B	B	C	D	D	C	C	D	D	C	C	A	B	B	A	B	D	C	D	C	B	A	C	D	C	C	C	B	A	A
Siswa831		A	D	A	D	A	B	A	D	C	D	C	A	C	B	C	C	B	A	B	B	C	B	C	A	C	D	B	C	D	B	A	B	B	B	C	D	D	A	A	C	D	B	C	D	A	B	A	B
Siswa832		D	D	A	D	A	B	A	D	C	D	C	A	C	B	D	A	B	A	B	B	C	A	C	A	C	B	B	C	C	B	A	B	B	D	C	A	A	C	A	C	D	B	D	B	B	B	A	C
Siswa833			B	C	A	A	B	A	D	C	D	C	A	C	B	D	C	B	A	B	B	C	B		A	C	D	B	C	A	B	A	B	B	D	C	D	D	C	D	B	C	D	D	B	B	A	A	D
Siswa834		D	D	C	C	A	C	A	D	C	D	C	A	C	B	D	C	C	A	B	B	D	B	A	A	C	D	D	C	B	B	A	B	B	B	C	D	D	C	D	C	B	D	D	C	B	A	A	A
Siswa835		B	D	A	D	A	B	B	D	C	D	C	A	C	B	B	C	C	A	B	B	C	B	C	B	C	D	D	C	A	B	A	B	B	D	C	A	D	A	B	C	B	D	C	B	D	C	B	D
Siswa836		B	D	A	D	A	B	B	D	C	D	C	A	C	B	B	C	C	A	B	B	C	B	C	B	C	D	B	C	B	B	A	B	B	D	C	A	D	A	C	C	B	D	C	B	D	C	B	D
Siswa837		D	D	A	D	A	C	A	A	C	D	C	C	B	B	D	A	C	D	A	A	C	B	A	A	A	D	D	A	A	A	D	B	A	D	B	A	B	C	B	C	D	A	C	C	A	B	B	D
Siswa838		D	B	A	D	A	C	A	D	C	D	C	A	C	B	D	A	B	A	B	B	C	B	C	A	C	D	B	C	B	B	A	B	B	D	C	D	D	C	B	C	A	D	D	B	D	D	A	B
Siswa839		D	B	A	C	A	B	A	A	A	D	C	A	C	B	B	A	B	A	B	B	C	B	C	A	A	D	B	C	A	B	D	B	B	D	C	D	D	C		C	C	A	D	B	A		A	C
Siswa840		D	B	A	C	A	B	A	D	C	D	C	C	B	B	D	A	C	A	A	A	C	B	A	A	A	D	D	A	A	A	D	B	A	D	B	A	B	C	B	C	D	B	C	C	A	D	B	D
Siswa841		B	D	A	C	A	B	A	D	C	D	A	C	C	A	D	C	C	B	B	B	C	B	A	A	C	B	B	B	C	B	A	B	B	A	C	A	C	A	D	D	B	D	D	C	B	B	B	B
Siswa842		D	B	D	D	A	B	A	D	C	D	C	A	C	B	D	A	C	A	B	B	C	B	C	A	C	D	C	C	A	B	A	B	B	B	C	D	D	C	D	C	D	D	D	B	A	D	A	B
Siswa843		D	B	A	D	D	C	A	D	C	C	C	A	C	B	B	A	B	A	A	A	C	A	B	A	C	B	D	C	B	A	A	B	A	A	B	D	B	D	B	C	C	A	B	B	A	A	B	D
Siswa844		D	B	A	D	A	B	C	D	A	D	C	C	C	A	D	A	C	A	C	B	A	D	C	B	C	D	D	C	D	A	C	B	B	B	A	D	D	A	B	B	D	B	C	D	D	C	A	D
Siswa845		D	B	D	D	A	B	A	D	C	D	C	A	C	B	B	A	B	A	B	B	C	B	C	C	C	D	B	C	A	B	A	B	B	D	C	D	D	C	B	C	D	D	D	B	D	B	B	C
Siswa846		D	B	A	D	A	C	A	D	A	D	C	A	C	B	D	A	C	A	B	B	C	B	C	A	C	B	D	C	A	B	A	B	B	D	C	D	A	C	D	C	D	D	D	B	A
Siswa847		D	C	A	C	B	C	B	D	C	D	D	C	C	B	A	A	C	A	D	A	C	C	B	A	D	B	D	C	B	D	B	B	B	D	B	D	D	B	D	A	A	A	B	D	D	C	D	D
Siswa848		D	D	A	D	A	C	A	D	A	D	C	A	C	B	D	A	C	A	C	B	C	A	C	A	C	D	B	C	A	B	A	B	B	D	C	D	D	C	B	C	D	D	C	B	B	A	D	D
Siswa849		D	B	A	D	A	C	A	D	C	D	C	A	C	B	D	A	C	A	B	B	C	B	C	A	C	D	D	C	A	A	A	B	A	D	D	A	D	C	D	C	B	D	D	B	A	D	A	D
Siswa850		D	B	A	D	A	C	A	D	A	D	C	A	C	C	D	A	C	A	B	B	C	B	C	A	C	D	B	C	B	B	A	B	B	D	A	A	D	C	D	C	D	B	C	D	A	D	A	A
Siswa851		D	B	A	D	A	C	A	D	C	D	C	A	C	B	C	A	C	B	B	B	C	D	C	A	A	D	D	C	C	A	A	B	A	D	C	D	C	C	B	B	D	D	C	B	A	A	B	B
Siswa852		D	B	D	C	A	C	A	D	C	C	C	A	C	B	D	A	C	A	B	D	C	B	A	A	B	A	D	C	B	B	A	B	A	D	C	D	D	A	D	C	B	D	A	D	B	C	A	A
Siswa853		C	B	D	D	A	C	A	D	C	D	C	A	C	B	D	A	C	A	B	B	C	B	C	A	D	D	B	C	C	B	A	B	B	D	A	D	A	C	B	C	B	B	C	B	A	D	D	B
Siswa854		A	B	D	D	A	B	A	B	C	D	C	A	C	B	D	A	B	A	B	B	C	B	A	A	C	B	B	C	A	C	A	B	B	B	C	D	A	C	B	C	C	D	D	B	D	D	B	A
Siswa855		D	B	A	B	A	B	A	A	A	D	C	D	C	B	D	A	C	A	B	B	C	B	B	A	C	B	B	C			A	B	B	B	D	D	D	A	B	B	C	D	D	B	A	C	B
Siswa856		D	D	B	D	A	B	A	D	C	D	C	A	C	B	B	A	B	A	B	B	C	B	A	A	C	D	B	C	A	C	A	B	B	D	C	D	A	C								B
Siswa857		D	B	D	C	A	B	A	B	A	D	C	D	C	A	B	A	C	B	B	A	C	B	B	C	B	D	B	B	B	D	A	B	C	B	D	A	A	A	B	B	D	D	B	B	A	B	C	A
Siswa858		D	B	A	C	A	A	A	D	A	D	C	A	C	B	D	A	C	A	C	B	C	B	A	A	C	D	D	C	D	A	A	B	B	B	A	B	C	D	D	C	D	D	D	B	C	A	C	A
Siswa859		B	B	A	D	A	C	D	D	C	D	C	A	B	D	A	D	A	A	B	B	C	C	C	B	C	A	D	C	D	C	A	C	A	B	C	D	A	C	B	B	A	A	A	B	B	A	A	A
Siswa860		D	C	A	A	B	B	A	A	A	A	A	B	C	B	B	A	C	D	A	C	A	B	C	B	A	D	D	A	A	D	A	B	D	D	D	D	A	C	B	C	B	A	C	B	B	B	B	D
Siswa861		D	B	A	D	A	C	D	B	C	D	C	A	C	B	D	A	B	A	B	B	C	B	C	A	C	D	B	C	C	B	A	B	A	D	A	B	A	C	D	C	A	D	D	B	C	D	D	B
Siswa862		D	B	C	D	A	B	A	D	C	D	C	A	C	B	D	A	B	A	B	B	C	B	C	A	C	D	B	C	A	A	A	B	A	D	C	D	D	C	D	C	B	A	D	C	B	C	C	D
Siswa863		D	B	A	D	A	B	A	D	C	D	C	A	C	B	D	A	B	A	B	C	C	B	C	B	C	D	D	C	A	B	A	B	B	D	D	D	D	C	B	C	D	D	D	B	A	A	A	D
Siswa864		D	B	D	D	A	C	B	D	C	D	C	A	C	B	D	A	C	A	B	B	C	A	C	C	C	D	D	C	C	B	A	B	B	D	C	D	D	A	A	C	D	D	D	B	A	D	D	C
Siswa865		D	B	A	D	A	B	B	D	C	D	C	A	C	B	C	A	B	A	B	B	C	B	C	A	C	A	B	C	A	B	A	B	B	D	C	D	A	C	B	C	C	D	D	B	D	D	B	B
Siswa866		D	D	A	D	A	B	A	D	C	D	C	A	C	B	D	A	C	A	B	B	A	B	C	A	C	B	B	C	D	B	A	B	A	D	C	A	A	D	D	C	B	C	A	B	B	A	C	B
Siswa867		D	B	A	D	A	B	D	A	A	D	D	A	C	C	B	A	A	A	A	B	A	B	C	A	B	A	B	C	D	A	A	D	A	D	A	A	D	C	D	B	D	B	C	D	D	D	B	A
Siswa868		D	B		D	A		A	D	C	D	B		C	B	D	A	C	A	B	A	C	C	B	C	C	B	D	C	C	A	A	B	B	A	A	D	D	A	A	C	D	D	C	C	D	B
Siswa869		D	B	D	D	A	B	A	D	C	D	C	A	C	B	D	C	A	D	B	A	C	B	C	A	B	D	B	C	A	A	A	B	B	C	C	A	A	C	D	C	A	D	D	B	C	B	B	A
Siswa870		D	B	A	D	A	C	A	D	C	D	C	A	C	B	D	C	B	A	B	B	C	D	C	A	C	A	D	C	C	B	A	B	B	D	C	A	A	C	D	C	C	D	A	B	C	B	A	B
Siswa871		B	B	C	D	A	B	A	D	C	D	C	A	C	B	C	C	C	A	B	B	C	B	C	A	C	C	D	B	C	B	B	B	B	B	C	A	D	A	B	C	D	D	D	B	C		B	A
Siswa872		C	B	A	D	A	B	A	D	C	D	C	A	C	B	D	C	B	A	B	B	C	A	C	A	C	D	B	C	A	B	A	B	B	D	C	D	A	C	D	C	C	D	D	B	C	B	C	B
Siswa873		D	B	A	D	A	B	A	D	C	D	C	A	C	B	D	B	B	A	B	B	C	A	C	A	C	D	B	C	A	B	A	B	B	D	C	D	D	D	D	C	D	D	D	B	A	B	A
Siswa874		D	B	D	D	A	B	A	D	C	D	C	A	C	B	D	C	C	A	B	B	C	B	B	A	C	C	B	C	A	B	A	B	B	B	C	B	D	C	B	C	C	D	D	B	A	A	A	B
Siswa875		D	B	D	D	A	B	D	D	C	D	C	A	C	B	D	C	B	A	B	B	C	B	C	A	C	D	D	C	B	B	A	B	B	D	D	D	D	C	D	C	D	D	D	B	A	B	B	D
Siswa876		D	B	A	D	A	B	A	D	C	D	C	A	C	B	D	C	B	A	B	B	C	B	C	A	C	D	B	C	A	B	A	B	B	D	C	D	D	C	D	C	C	D	D	B	D	B	A	B
Siswa877		D	B	A	D	A	B	A	D	C	D	C	A	C	B	D	C	C	A	B	A	C	B	C	A	C	C	B	C	B	C	A	B	B	B	D	D	C	C	B	C	D	D	D	C	A	A	B	A
Siswa878		D	B	A	D	A	B	A	D	C	D	C	A	C	B	D	C	B	A	B	B	C	B	C	A	C	D	B	C	D	C	A	B	B	D	C	D	D	C	D	C	B	D	D	B	C	B	A	D
Siswa879		D	B	A	D	A	B	A	D	C	D	C	A	C	B	D	C	B	A	B	B	C	B	C	A	C	D	D	C	A	B	A	B	B	D	C	B	D	C	D	C	D	D	D	B	C	D	A	B
Siswa880		D	B	A		A	B	A	D	C	D	C	A	C	B	D	C	B	A	B	B	C	B		A	C	D	B	C	A		A			D	C	D	D	C	D		C	D	D	B	A	D	A	D
Siswa881		D	B	D	D	A	B	B	D	C	D	C	A	C	B	D	C	B	A	B	B	C	B	C	A	C	D	B	C	C	B	A	B	B	D	C	D	D	D	B	C
Siswa882		D	B	A	D	A	B	A	D	C	D	C	A	C	B	D	A	B	A	B	B	C	D	B	A	C	D	B	C	A	B	A	A	B	D	C	D	D	C	B	C	D	D	D	C	B
Siswa883		D	B	A	D	A	B	B	A	D	C	D	C	A	B	B	C	C	B	B	B	C	B	C	A	C	D	D	C	A	B	A	B	B	D	C	D	C	C	D	C	C	D	D	B	A	B	B
Siswa884		A	B	A	D	A	B	A	D	C	D	C	A	C	B	B	C	A	A	B	B	C	B	C	A	C	D	B	C	A	A	A	B	B	D	C	D	D	C	B	C	C	B	D	B	A	A	A	D
Siswa885		D	B	A	D	A	B	A	D	C	D	C	A	C	B	D	C	C	A	B	B	C	B	D	A	C	B	B	C	B	B		B	B	D	C	D	D	C	B	C	A	C	B	D
Siswa886		A	B	A	D	A	B	A	D	C	D	C	A	C	B	D	C	C	A	B	B	C	B	C	D	C	D	B	C	A	A	A	B	B	D	C	A	D	C	D	D	B	D	D	C	B	B	C	A
Siswa887		D	B	A	D	A	B	A	D	A	D	C	A	D	B	D	C	B	A	B	A	B	B	C	A	C	D	D	C	A	C	A	B	B	C	C	A	D	C	B	C	D	D	D	B	C	D	D	B
Siswa888		D	B	A	D	A	B	A	D	C	D	C	A	C	B	D	C	B	A	B	B	C	B	C	A	C	D	B	C	A	B	B	B	B	D	A	D	D	C	B	C	A	D	D	B	D	D	A	B
Siswa889		B	B	A	D	A	B	A	D	C	D	C	A	A	B	B	B	A	A	B	B	B	B	C	A	C	D	B	C	A	A	A	A	B	D	C	D	C	C	B	D	A	D	D	B	D	A	B	D
Siswa890		D	B	A	D	A	B	A	D	C	D	C	A	C	B	D	C	C	A	B	B	C	B	C	A	C	D	B	C	A	B	A	B	B	D	C	D	D	C	D	C	B	D	D	B	B	D	A	B
Siswa891		D	B	A	D	A	B	A	D	C	D	C	A	C	B	D	C	C	A	B	B	D	B	C	A	C	B	D	C	C	A	A	B	B	D	C	D	D	C	B	C	D	D	C	B	D	C	B	B
Siswa892		D	B	A	D	A	B	A	D	C	D	C	A	C	C	D	B	C	A	C	B	C	B	A	A	C	C	B	C	A	B	B	B	A	D	C	D	D	C	A	C	C	D	D	B	D	D	B	B
Siswa893		D	B	A	D	A	B	A	D	C	D	C	A	C	B	D	C	C	A	B	B	C	B	B	A	C	D	D	C	A	B	A	B	B	D	C	D	D	C	B	C	B	D	C	B	C	B	B	D
Siswa894		D	B	D	D	A	B	A	D	A	D	C	A	C	B	D	C	C	A	B	B	C	B	C	A	C	D	D	C	A	B	B	B	B	D	C	D	D	C	D	C	C	A	C	B	D	A	C	D
Siswa895		D	B		D	A	B	A	D	C	D	C	A	C	B	D	C	B	A	B	B	C	B		A	C		B	C		B	A	B	B	D	C		A	C				D	D	B
Siswa896		D	B	A	D	A	B	A	D	C	D	C	A	C	B	D	C	B	A	B	B	C	B	C	A	C	D	D	C	C	B	A	B	B	D	C	D	D	C	D	C	A	D	D	B	C	B	A	D
Siswa897		D	B	A	D	A	B	A	D	C	D	C	A	C	B	D	C	B	A	B	B	C	D	B	A	C	D	B	C	A	B	A	B	B	D	C	D	D	D	C	C	A	D	D	B	D	A	A	D
Siswa898		C	B	C	D	A	B	D	D	C	D	C	A	C	B	D	C	C	A	B	B	C	B	C	B	C	D	D	C	D	B	D	B	B	D	C	D	D	D	D	C	D	D	C	B	D	A	C	D
Siswa899		B	B	D	D	A	B	A	D	A	D	C	C	C	B	D	C	C	A	C	B	C	B	A	B	C	D	B	C	C	B	A	B	B	D	C	D	C	D	D	C	D	D	D	C	C	A	C	D
Siswa900		D	B	A	D	A	B	B	D	C	D	C	A	C	B	D	A	B	A	B	B	C	B	C	A	C	D	B	C	B	B	A	B	B	D	C	C	D	C	B	C	D	D	D	B		B	B	B
Siswa901		D	B	A	B	A	B	A	D	C	D	C	A	C	B	D	A	C	A	B	B	B	B	C	A	B	D	C	A	A	B	A	B	B	D	C	D	D	C	D	C	C	D	D	B	C	C	B	B
Siswa902		D	B	A	D	A	C	A	D	C	D	C	A	C	B	D	A	C	A	B	B	C	C	A	A	C	D	D	C	B	B	A	B	B	D	C	D	D	C	D	C	B	D	C	B	A	B	A	D
Siswa903		D	B	A	D	A	B	A	D	C	D	C	A	C	B	D	C	C	A	B	D	C	B	C	A	C	D	D	C	A	B	A	B	B	C	C	D	D	C	A	C	A	D	D	B	A	D	A	B
Siswa904		D	A	D	A	C	A	D	A	D	A	C	C	C	D	A	C	A	A	C	B	C	C	A	D	C	D	B	C	D	A	A	B	B	D	B	D	C	C	C	C	D	B	C	D	B	A	C	D
Siswa905		D	B	A	D	A	B	A	D	C	D	C	A	C	B	D	A	C	A	B	B	C	B	C	A	C	D	D	C	D	B	A	C	B	D	C	D	D	C	D	C	A	D	D	B	D	A	A	D
Siswa906		B	B	A	D	A	B	A	B	C	D	C	A	C	A	D	A	C	A	B	B	C	B	A	A	C	C	D	C	A	B	A	B	B	D	C	D	D	D	B	C	D	D	D	B	C	B	B	A
Siswa907		D	B	A	A	B	B	A	D	C	D	C	A	C	B	C	A	C	A	B	B	C	B	C	A	C	D	D	C	A	A	A	A		C	D	D	A	C	D	C	D	D	D	B	D	C	D	D
Siswa908		D	B	D		A	C	A	D	C	D	C	A	C	B	D	A	C	A	B	B	C	B		A	C		D	C	A		B	B	B	D	C	D	D	A	D	C	B	D	C	B			B	C
Siswa909		D	B	A	D	A	B	A	D	C	D	C	A	C	A	D	A	B	A	B	B	C	A	A	A	C	A	B	C	A	B	A	B	B	B	C	D	D	C	D	C	D	D	D	C	C	B	A	A
Siswa910		D	D	A	D	A	B	A	D	C	D	C	A	C	B	D	A	B	A	C	B	C	B	A	A	C	A	B	C	A	B	A	B	B	D	C	A	A	C	D	C	B	D	C	C	D	B	C	B
Siswa911		D	B	A	D	A	B	A	D	C	D	C	A	C	B	D	A	B	A	B	B	C	B	C	A	C	D	D	C	A	B	A	B	B	D	C	D	D	C	D	C	D	D	D	B	A	D	B	B
Siswa912		B	D	D	B	A	B	A	B	A	D	C	C	C	B	D	B	A	A	C	B	C	D	C	D	C	C	D	B	C	C	A	C	D	D	B	A	C	C	D	C	B	A	D	C	C	A	D	B
Siswa913		B	D	A	D	A	B	A	D	A	D	C	A	D	B	D	A	C	A	D	B	C	B	D	A	C	A	B	C	B	B	A	A	A	D	B	D	C	A	B	D	D	A	C	C	B	C	A	D
Siswa914		D	B	A	D	A	B	A	D	C	D	C	A	C	B	D	A	C	A	B	B	B	B	C	A	C	B	B	C	A	B	A	B	B	D	A	D	D	C	B	C	B	D	D	B	A	C	A	B
Siswa915		D	B	A	D	A	C	D	D	C	D	C	A	C	B	C	A	B	A	B	B	B	B	C	B	C	D	D	C	C	C	A	D	D	D	B	A	C	A	A	B	D	A	C	B	A	A	C	B
Siswa916		D	B	A	D	A	C	A	C	D	D	C	A	C	B	C	A	B	A	B	B	A	B	C	B	C	D	B	C	C	C	A	B	A	D	C	A	D	C	A	A	C	B	C	C	D	C	B	D
Siswa917		B	B	A	A	A	B	A	D	C	D	A	A	A		C	A	A	A	A						B			C				A					C	A		C		D	C	C	A			A
Siswa918		D	B	A	D	A	B	A	D	C	D	C	A	C	B	D	A	C	A	B	B	C	B	C	A	C	D	B	C	A	B	A	B	B	D	C	D	D	C	A	C	C	D	D	B	D	D	A	B
Siswa919		D	B	A	A	A	B	A	D	C	D	C	A	C	B	D	A	C	B	C	B	C	B	C	A	C	D	D	C	C	B	A	B	B	D	B	D	D	C	D	C	D	D	C	B	B	C	A	A
Siswa920		D	B	A	D	A	B	A	D	C	D	C	A	C	B	B	A	B	A	B	B	C	B	C	A	C	D	D	C	C	B	A	B	A	D	D	D	D	C	D	C	D	D	D	C	A	A	C	A
Siswa921		B	D	C		A	B	A	D	C	D	C	A	C	B	D	A	B	A	B	B	C	B			C			C		B	A	B	B	D	C		A	C	B	C			D	B	A
Siswa922		D	B	A	D	A	C	A	D	C	D	C	A	C	B	D	A	C	B	B	B	B	B	B	A	C	D	D	C	B	B	A	B	B	D	D	A	D	D	B	A	B	D	D	B	C	C	B	B
Siswa923		D	B	A	D	A	B	A	D	C	D	C	A	C	B	B	A	C	A	B	B	C	B	A	A	C	A	D	C	D	B	A	B	B	B	C	A	D	C	D	C	A	D	D	B	C	C	B	D
Siswa924		D	B	A	D	A	C	B	D	C	C	C	A	C	B	D	A	A	D	B	A	A	B	D	C	A	B	D	A	A	A	D	D	D	D	B	B	B	A	C	C	D	D	C	D	B	D	B	D
Siswa925		D	B	A	C	A	C	B	D	C	D	C	A	C	B	D	A	C	B	B	B	C	B	B	D	C	D	D	C	B	A	A	B	B	D	C	D	A	C	B	C	A	D	D	B	A	C	A	D
Siswa926		D	B	A	D	A	B	A	D	C	D	C	A	C	B	D	A	C	A	B	B	C	B	C	A	C	D	B	C	B	B	A	C	B	D	C	D	D	C	D	C	A	D	D	B	D	D	A	D
Siswa927		D	B	A	D	A	B	A	D	C	D	C	A	C	B	B	A	C	A	B	B	B	B	C	A	C	B	B	C	A	B	A	B	B	D	A		D	C	B	C	B	D	D	B	A	C	A	B
Siswa928		D	B	A	C	A	B	A	D	A	C	A	A	B	B	B	A	C	B	A	A	A	B	C	A	A	B	D	A	A	A	A	B	A	D	A	D	D	A	B	C	D	A	C	B	B	C	C	B
Siswa929		D	B	A	D	A	B	A	D	C	D	C	C	B	D	C	A	A	A	B	D	C	A	B	C	B	A	D	C	C	B	A	B	A	D	C	D	A	D	B	A	B	B	C	D	C	A	C	D
Siswa930		B	B	A	D	A	B	A	D	C	D	C	A	C	B	D	A	C	A	B	B	C	B	C	A	C	D	D	C	B	B	A	B	B	D	C	D	D	C	B	B	D	D	D	B	A	B	B	D
Siswa931		D	B	A	C	A	C	B	D	C	D	C	A	B	A	C	A	C	B	B	B	C	B	B	B	A	D	D	B	B	B	A	C	D	D	C	D	A	A	B	C	D	B	C	B	A	C	C	D
Siswa932		A	D	D	D	A	B	A	A	C	D	C	C	C	B	B	C	A	A	B	B	C	A	C	A	C	D	B	C	A	B	A	B	D	B	C	B	A	A	D	C	D	D	D	B	B	A	B	B
Siswa933		B	A	C	D	A	B	B	D	C	D	D	D	C	D	B	C	C	A	C	D	D	B	C	A	C	D	B	B	D	A	A	B	C	B	C	D	A	C	B	C	D	B	C	C	B		A	B
Siswa934		C	B	A	D	A	A	A	D	C	D	C	A	C	A	D	C	B	A	B	B	C	B	C	A	D	D	D	C	D	C	A	B	B	D	C	D	D	C	B	B	B	D	C	B	C	B	C	B
Siswa935		D	B	A	D	A	B	A	D	C	D	C	A	C	B	D	C	B	A	B	B	C	A	D	A	C	B	B	C	D	B	A	B	B	B	C	D	D	C	D	C	D	D	A	B	C	B	A	D
Siswa936		D	B	A	D	A	B	A	D	A	D	C	A	C	B	C	B	C	A	B	B	C	B	C	A	C	D	D	C	B	B	A	B	B	D	C	D	D	C	B	C	D	B	D	B	C	A	C	D
Siswa937		D	B	C	D	A	B	A	D	C	D	C	A	C	B	D	C	D	A	A	B	C	B	C	A	C	C	B	C	D	B	A	B	B	B	C	D	D	D	D	C	A	B	D	C	D	B	A	C
Siswa938		D	B	A	D	A	B	B	D	C	D	A	A	C	B	D	C	C	A	B	B	C	B	A	A	C	C	D	C	A	A	A	B	B	C	C	D	A	C	D	C	D	B	C	C	B	A	C	A
Siswa939		B	B	A	D	A	B	A	D	C	D	C	A	C	B	D	C	B	A	B	B	B	B	C	A	C	D	D	C	A	B	A	B	B	D	C	D	D	C	D	C	D	D	D	B	B
Siswa940		D	D	A	D	A	B	A	D	C	D	C	A	C	B	D	C	B	A	B	B	C	B	C	A	C	D	D	C	A	B	A	B	B	D	C	D	D	C	D	C	A
Siswa941		D	B	A	D	A	B	A	D	C	D	C	A	C	B	D	C	C	A	B	B	C	D		A	D		B	C	A	B	A	B	B	D	C	D	D	C	D	C	D	D	D	B	C	B		B
Siswa942		D	B	A	D	A	B	A	D	C	D	C	A	C	B	C	C	B	A	B	B	C	B	C	A	C	D	D	C	A	B	A	B	B	D	C	D	A	C	B	C	B	D	C	B	C	A	A	D
Siswa943		D	B	A	D	A	C	A	D	A	D	C	A	C	B	D	B	B	A	C	B	C	B	C	D	C	A	B	C	A	A	A	B	B	D	C	C	C	C	A	C	B	D	C	B	A	A	C	D
Siswa944		D	B	A	D	A	B	A	D	C	D	C	A	C	B	D	C	B	A	A	C	B	C	A	C	B	C	A	B	A	B	B	D	C	D	D	C	B	C	C	D	D	B	D	D	D	D	A	D
Siswa945		B	B	D	D	A	B	A	A	C	D	C	A	C	B	C	C	B	A	B	D	C	A	C	A	A	D	D	C	A	B	C	B	B	B	C	D	B	C	D	D	C	B	A	C	B	B	C	D
Siswa946		D	B	A	D	A	B	A	D	C	D	C	A	C	B	D	C	D	B	B	B	C	B		A	C	D	B	C	A	B	B	B	B	D	C	D	A	A		C	D	D	D	B		B		B
Siswa947		D	D	A	D	A	B	A	D	C	D	C	A	C	D	D	C	C	A	C	B	C	B		B	C	D	D	C	D	B	B	B	B	D	C	D	C	C	C	C	C	D	D	C	A	C	A	B
Siswa948		D	B	A	D	A	B	A	D	A	D	C	A	C	B	D	C	C	A	B	B	C	D	D	A	C	A	D	C	A	B	A	B	B	D	C	A	A	D	D	C	D	D	D	B	B	A	A	B
Siswa949		D	B	A	D	A	B	A	D	C	D	C	A	C	B	D	C	B	A	B	B	C	B	C	A	C	C	B	C	A	A	A	B	B	D	C	D	A	C	B	C	B	C	D	C	B	D	A	A
Siswa950		D	B	A	D	A	B	A	B	C	D	A	A	C	B	D	C	C	A	B	B	C	B	C	A	C	B	B	C	A	B	A	A	B	A	C	D	D	C	D	B	A	D	A	B	D	A	A	C
Siswa951		D	C	A	D	A	B	A	D	C	B	C	D	C	B	D	C	B	A	B	B	B	A	B	A	C	D	B	C	A	B	A	C	D	D	D	B	D	A	A	C	A	D	C	C	B	A	C	A
Siswa952		D	B	A	D	A	B	A	D	C	D	C	A	C	B	D	C	A	A	B	B	C	B	B	A	C	D	D	C	B	B	A	B	B	D	C	D	A	C	A	C	D	D	D	C	D	A	A	B
Siswa953		D	B	A	D	A	B	A	D	C	D	C	A	C	B	B	A	C	A	A	B	C	B	C	A	A	B	D	C	B	A	A	B	B	D	C	A	D	C	B	A	A	D	C	C	C	A	B	D
Siswa954		D	B	D	D	A	B	A	D	C	D	C	A	C	B	D	C	B	A	B	B	C	B	C	A	C	D	D	C	A	B	A	B	B	D	C	D	C	A	B	C	D	D	D	B	B	B	B	B
Siswa955		C	D	D	D	A	B	A	D	C	D	C	A	C	B	B		C	B	B	B	A	B	A	B	C	D	A	C	A	B	A	B	B	A	C	D	C	D	D	C	B	D	C	B	A	A	A	B
Siswa956		D	B	A	D	A	B	A	D	C	D	C	A	C	B	D	C	B	A	B	B	C	B	C	A	C	B	B	C	A	B	A	B	B	B	C	D	A	C	B
Siswa957		D	B		D	A	B	A	A	C	D	C	A	C	B	D	C	B	A	B	B	C	B	C	A	A	D	B	C	A	A	A	B	B	D	C	D	A	C	D	C	D	C	A	C	C	A	A	B
Siswa958		D	B	D	D	A	B	A	D	C	D	A	A	C	B	D	C	C	A	B	B	C	B	C	C	C	B	B	C	A	C	A	B	A	B	C	D	D	C	D	B	B	D	B	C	A	A	C	B
Siswa959		B	D	A	D	A	B	A	D	A	D	C	A	C	B	D	A	B	A	C	B	C	B	C	B	C	D	D	C	A	A	A	C	A	D	C	D	A	D	B	C	B	D	C	B	D	D	A	B
Siswa960		D	D	A	D	A	B	A	D	C	D	C	A	C	B	D	C	C	A	B	A	A	B	C		C	D	B	C	A	B	A	B	B	D	C	D	D	C	D	C	C	D	D	B	D	B	A
Siswa961		D	B	D	D	A	B	D	A	C	D	C	A	C	B	D	C	C	A	B	B	C	B	A	D	C	B	D	C	B	A	D	B	B	D	C	A	A	A	B	C	D	D	D	C	B	A	C	B
Siswa962		D	B	A	D	A	B	A	D	C	D	C	A	C	B	D	C	B	A	B	B	C	B	B	A	C	D	B	C	B	B	A	B	B	B	C	D	D	C	A	C	D	D	D	C	D	B	B	B
Siswa963		C	B	A	D	A		A	D	C	D	C	A	C	B	B	C	B	A	B	B	C	B		A	C		D	C	A	B	A	B	B	D	C	D	D	C	D			D
Siswa964		D	B	A	D	A	B	A	D	C	D	C	A	C	B	C	A	C	A	B	B	C	B	C	A	C	D	D	C	A	B	A	B	B	D	C	D	B	C	D	C	B	D	D	B	C	D	A	B
Siswa965		D	B	A	D	A	B	A	B	C	D	C	A	C	B	B	A	B	B	B	B	C	B	C	A	A	D	B	C	C	B	A	B	A	D	C	D	D	C	B	C	B	B	D	C	A	C	C	A
Siswa966		D	D	A	D	A	B	A	D	A	D	C	A	C	A	D	A	C	A	C	B	A	A	A	B	C	D	D	B	C	B	A	B	A	A	B	A	D	B	D	C	D	D	C	C	C	A	B	A
Siswa967		D	D	A	D	A	B	D	D	B	D	C	A	C	A	D	A	C	D	A	B	C	C	D	C	C	D	B	C	B	A	A	B	C	D	D	D	D	C	B	D	D	B	D	C	B	A	B	B
Siswa968		D	B	A	C	A	B	A	D	C	D	C	D	C	B	D	A	C	B	B	A	B	A	D	D	C	D	C	D	B	C	C	B	A	D	B	B	D	D	A	D	B	C	D	B	A	B	A	B
Siswa969		D	B	D	D	A	B	A	D	C	D	C	A	C	B	D	A	B	A	B	B	C	B	B	A	C	B	B	C	D	B	A	B	B	D	C	A	D	C	D	C	C	D	D	B	B	B	B	A
Siswa970		D	B	D	D	A	B	D	D	C	D	C	A	A	B	D	A	B	A	D	B	C	B		A	C		B	C	A	B	A	B	B	D	C	D	D	D	D	C	D	D	D	B	D	D	A	C
Siswa971		D	B	D	C	A	B	A	D	C	D	C	A	C	A	D	A	C	A	B	B	B	B	A	B	C	C	D	C	B	B	A	B	B	D	A	D	D	C	D	C
Siswa972		D	B	A	C	A	B	A	D	C	D	C	A	C	B	D	A	B	A	B	B	C	B	C	A	C	D	D	C	A	B	A	B	B	D	C	A	D	C	D	C	D	D	C	B	D	B	B	D
Siswa973		D	B	A	D	A	B	A	D	C	D	C	A	C	B	D	A	B	A	B	B	C	B	C	A	C	D	B	C	A	B	A	B	B	D	C	D	D	C	B	B	D	B	D	B	C	B	A	B
Siswa974		D	B	A	D	A	B	B	D	C	D	C	A	C	B	D	A	B	A	A	B	C	B	A	A	A	B	D	C	B	A	A	B	A	B	C	D	D	D	D	C	A	D	D	B	D	A	B	D
Siswa975		D	B	A	D	A	B	B	D	C	D	C	A	C	B	D	A	C	A	B	B	B	A	D	A	C	B	B	C	A	B	A	B	A	D	A	A	D	C	B	C	B	D	C	B	C	A	B	C
Siswa976		D	B	A	D	A	B	A	D	C	D	C	A	C	B	D	A	C	B	B	B	C	B	A	B	C	D	B	C	A	B	A	B	B	D	A	D	D	C	D	C	B	D	D	B	C	D	C	D
Siswa977		D	B	A	D	A	B	A	D	C	D	C	A	C	B	D	C	B	A	B	B	C	B	C	A	C	D	B	C	A	B	A	B	B	D	C	D	D	C	B	C	A	D	D	B	D	D	A	B
Siswa978		D	B	A	D	A	A	A	D	A	D	C	A	C	B	D	A	B	A	B	B	C	A	D	A	C	D	B	C	B	B	A	B	B	B	C	D	D	B	B	C	A	D	D	B	C	B	D	D
Siswa979		D	B	A	D	A	B	A	D	C	D	C	A	C	B	D	A	C	A	B	B	C	B	D	A	C	D	B	C	A	B	A	B	B	D	C	D	D	C	B	C	D	D	D	B	C	B	A	B
Siswa980		D	B	C	D	A	C	A	B	B	D	C	A	C	B	B	A	C	A	B	B	B	B	C	C	C	B	D	C	C	D	A	B	A	D	C	D	D	A	D	C	D	D	D	C	D	A	C	A
Siswa981		D	B	A	D	A	B	A	D	C	D	C	A	C	B	D	A	C	A	B	B	C	B	C	A	C	D	D	C	A	B	A	B	B	D	C	D	D	C	D	C	C	D	D	B	B	D	A	B
Siswa982		D	B	A	D	A	B	D	D	C	D	A	C	C	B	D	A	C	B	B	A	B	B	C	A	C	B	D	C	C	B	A	B	D	B	A	B	D	B	B	A	B	D	C	A	C	A	B	B
Siswa983		D	B	D	C	A	B	A	D	C	D	C	A	C	B	D	A	B	A	B	B	C	B	C	C	C	D	B	C	A	B	A	B	B	D	C	C	D	C	B	B	A	D	D	B	C	B	A	B
Siswa984		D	B	A	D	A	B	A	D	C	D	C	A	C	B	D	A	C	A	B	B	C	B	C	A	C	D	B	D	C	B	A	B	B	D	C	D	D	C	B	C	B	D	D	B	B	A	B	A
Siswa985		D	D	A	D	A	B	A	D	C	D	D	A	C	B	D	A	B	A	B	B	C	B	C	A	C	D	D	C	A	B	A	B	B	D	C	A	D	C	B	C	A	D	D	C	D	A	B	D
Siswa986		D	B	A	D	A	B	A	D	C	D	C	A	C	B	D	A	C	A	B	B	C	B	C	A	C	D	B	C	A	A	A	B	B	D	C	D	A	C	B	C	B	B	D	B	C	D	C	D
Siswa987		D	B	A	D	A	B	A	D	C	D	C	A	C	B	B	A	C	A	B	B	C	B	C	A	C	D	D	C	B	D	A	B	B	D	C	D	D	C	B	C	B	D	D	B	B	D	B	B
Siswa988		D	B	A	C	A	B	A	D	C	D	C	A	C	B	B	A	B	A	B	A	C	B	C	A	C	D	B	C	A	B	A	B	D	D	C	D	D	C	D	C	C	D	D	C	C	B	A	D
Siswa989		B	D	A	D	A	B	A	A	C	D	C	A	C	A	D	A	A	A	B	B	D	B	C	A	C	B	B	C	A	B	A	B	B	D	C	D	D	C	B	C	D	D	D	C	D	D	B	B
Siswa990		D	B	D	D	A	B	A	D	C	D	C	A	C	B	D	A	C	A	C	A	C	B	C	A	C	D	B	C	A	B	A	B	B	D	C	A	D	C	B	C	A	D	C	B	D	D	A	B
Siswa991		D	B	A	D	A	B	A	D	C	D	C	A	C	B	D	A	C	A	B	B	C	B	C	A	C	D	B	C	A	B	A	B	B	D	C	D	D	C	D	C	C	D	D	C	D	B	A	B
Siswa992		D	B	A	D	A	B	A	D	C	D	C	A	C	B	D	A	B	A	B	B	C	B	C	A	C	C	B	C	C	B	A	B	B	D	C	D	A	C	D	C	C	D	D	B	D	A	A	D
Siswa993		D	B	A	D	A	B	A	D	C	D	C	A	A	B	B	A	B	A	B	B	B	B	C	A	C	D	B	C	A	B	A	B	A	D	C	D	D	C	D	B	D	D	D	B	D	A	C	B
Siswa994		D	B	A	D	A	B	A	D	A	D	C	A	C	A	B	A	A	A	B	B	A	B	B	A	C	D	B	C	C	B	A	B	B	D	C	D	D	C	D	B	B	D	D	B	D	A	B	D
Siswa995		D	B	A	D	D	B	A	B	C	D	A	A	C	B	D	A	B	A	B	B	C	B	C	B	C	A	B	C	A	B	A	B	B	D	C	D	D	B	B	C	B	D	C	C	A	B	A	D
Siswa996		D	D	A	D	A	B	A	D	A	D	C	A	C	B	B	A	B	B	B	B	C	B		A	C	B	B	C	A	B	A	B	B	D	C	A	D	C	D	C	D	D	D	C	D	B	C	B
Siswa997		D	B	A	D	A	B	A	D	C	D	C	A	C	B	D	A	B	A	B	B	C	B		A	C		B	C	A	B	A	B	B	D	C	D	D	C	D	C	B	D	D	B	D	B	A	D
Siswa998		D	B	A	D	A	B	A	D	C	D	C	A	C	B	D	A	B	A	A	B	B	C	C	A	C	D	B	C	A	B	A	B	B	D	C	D	C	C	D	C	A	D	D	B	D	C	A	A
Siswa999		B	A	A	D	A	C	A	D	C	D	C	A	C	B	D	A	B	A	B	B	C	B	C	A	C	D	B	C	A	B	A	B	B	D	C	D	D	C	D	C	B	D	D	B	B	B	A	D
Siswa1000		D	B	A	D	A	C	A	D	C	D	C		C	B	D	A	C	A	B	B	C	B	C	A	A	D	D	C	A	B	A	B	B	D	C	D	A	D		C	C	D	D	B	D	D	D	D
Siswa1001		D	D	A	D	A	B	A	A	C	D	C	A	C	B	D	A	B	A	B	B	C	B	C	A	C	D	D	C	B	B	A	D	A	B	C	A	D	C	A	C	D	A	D	C	B	C	C	A
Siswa1002		D	B	C	D	A	B	A	D	C	D	C	A	C	A	D	A	B	A	B	B	C	B	B	A	C	C	B	C	A	B	A	A	B	D	C	D	A	C	B	C	A	D	D	B	D	C	A	D
Siswa1003		D	D	A	D	A		A	D	C	D	C	A	C	B	D	A	C	A	B	B	C	B	C	A	C	D	B	C	A	B	A	B	B	B	C	A	D	C	B	C	A	D	D	B	D	B	A
Siswa1004		D	B	D	D	A	C	A	D	A	C	A	A	C	A	D	A	B	A	B	B	C	B	A	A	C	D	D	C	C	B	A	B	D	B	C	A	C	A	D	C	D	D
Siswa1005		D	B	A	D	A	B	A	D	C	D	C	A	C	B	D	A	B	A	B	B	C	B	C	A	D	D	B	D	A	B	B	B	B	D	C	D	D	C	B	C	A	D	D	B	C	B	A	B
Siswa1006		D	D	D	D	A	C	A	B	C	D	C	A	C	B	D	A	C	A	B	B	C	B	A	C	D	C	A	A	B	D	B	C	D	A	C	B	C	D	D	C	D	D	C	C	A	C	D	B
Siswa1007		D	B	A	D	A	B	A	A	A	D	C	A	C	B	D	A	A	A	B	A	C	B	C	A	C	D	B	C	A	B	A	C	D	D	C	A	A	C	D	D	C	D	D	C	D	D		B
Siswa1008		D	B	A	D	A	B	A	D	C	D	C	A	C	B	D	A	B	A	B	B	C	B	C	A	C	D	B	C	A	C	A	B	A	D	C	D	A	A	D	C	D	D	D	B	D	B	A	D
Siswa1009		D	D	A	D	A	B	A		C	D		A	C	B	D	A	C	A	B	B	C	B	C	A	C		B	C	C	B	A	B	C	D	C	D	D		B	C	A	D	D	B		B	A	B
Siswa1010		D	B	A	D	A	B	A	D	C	D	C	A	C	D	D	A	B	A	B	B	C	B	A	A	C	B	D	C	A	B	A	B	B	D	A	D	B	C	D	C	B	D	D	B	B	B	C	A
Siswa1011		D	B	A	D	A	B	A	D	C	D	C	A	C	D	D	A	C	A	A	B	C	B	A	A	C	D	D	C	A	B	A	B	B	D	C	D	D	C	D	C	C	D	C	C	A	A	B	B
Siswa1012		D	B	A	D	A	B	A	D	C	D	C	A	C	B	D	A	C	A	B	B	C	A	A	A	C	D	B	C	B	B	A	B	B	D	C	D	A	C	D	C	D	D	D	C	D	A	A	D
Siswa1013		D	D	A	C	A	B	D	D	C	C	A	A	C	B	D	A	C	A	B	B	C	B	C	A	C	B	D	C	A	C	A	B	D	D	C	B	D	C	C	B
Siswa1014		D	B	A	D	A	B	A	D	C	D	C	A	C	B	D	A	C	A	B	B	C	B	C	A	C	D	B	C	A	B	A	B	C	D	C	D	D	C	D	C	C	D	D	B	D	B	B	A
Siswa1015		D	D	A	D	A	B	A	D	C	D	C	A	C	B	D	A	B	A	B	B	B	B	A	A	C	D	B	C	A	B	A	B	B	D	C	D	A	C	B	C	D	D	D	C	D	B	A	B
Siswa1016		D	B	A	C	A	B	C	D	C	D	C	A	C	B	D	A	B	A	B	B	C	B	C	A	C	D	D	C	A	B	A	B	B	D	C	D	D	C	D	C	B	D	D	C	D	D	C	C
Siswa1017		D	B	A	D	A	B	A	D	C	D	C	A	C	B	D	A	B	A	B	B	C	B	C	A	C	D	B	C	A	B	A	B	B	D	C	D	D	C	D	C	D	D	C	B	A	B	A	B
Siswa1018		D	B	A	D	A	B	A	D	C	D	C	A	C	B	D	A	B	A	B	B	C	B	C	A	C	D	B	C	A	B	A	B	B	D	C	D	D	C	B	C	D	D	D	B	D	D	A	B
Siswa1019		D	B	A	C	A	B	A	D	C	D	A	A	C	A	D	A	B	A	B	A	C	B	C	A	C	D	B	C	C	B	A	B	C	C	C	B	D	A	B	D	A	C	B	D	B	C	C	B
Siswa1020		D	B	A	D	A	B	A	D	C	D	C	A	C	B	D	C	B	A	B	B	C	B	C	A	C	D	B	C	A	B	A	B	B	D	C	A	D	D	B	C	A	D	D	C	D	D	A	B
Siswa1021		D	D	A	D	A	B	A	D	C	D	C	A	C	B	D	A	B	A	B	B	C	B	A	A	C	B	B	C	A	B	A	B
Siswa1022		B	D	A	D	A	B	A	D	C	D	C	A	C	B	B	A	B	A	B	B	C	B	C		C			C				B
Siswa1023		D	B	A	C	A	B	A	D	C	D	C	A	C	B	D	A	B	B	B	B	C	B	C	A	C	D	B	C	B	B	A	B	B	D	C	D	D	C		C	A	D	D	B
Siswa1024		B	C	A	B	A	C	C	D	C	D	B	C	C	B	D	A	B	A	B	B	C	B	C	A	C	D	B	C	B	B	A	B	B		C	D	D	D	B	B	C	A
Siswa1025		D	B	A	D	A	A	A	D	C	D	C	A	C	B	D	A	B	A	B	B	C	B	C	A	C	D	B	C	C	B	A	B	B	D	C	D	D	C	B	C	D	D	D	B	C
Siswa1026		D	B	A	D	A	B	A	D	A	D	A	C	C	B	D	A	C	A	B	B	C	B	C	A	C	D	B	C	C	B	A	B	B	B	C	D	A	C	C	C	A	D	C	C	A	D	B	D
Siswa1027		D	B	A	D	A	B	A	D	C	D	C	A	C	B	D	A	A	A	B	B	C	B	C	B	C	D	B	B	C	B	A	B	B	D	C	A	D	B	B	C	A	D	D	C	B	D	A	B
Siswa1028		D	B	A	D	A	B	A	D	C	D	A	A	C	B	D	A	B	A	B	B	C	B	C	A	C	D	B	C	C	B	A	B	A	D	C
Siswa1029		D	B	A	D	A	D	A	D	C	D	C	A	C	B	D	A	C	A	B	B	C	B	C	A	C	D	B	C	A	B	A	B	B	D	C	D	D	C	D	C	C	D	D	B	D
Siswa1030		D	B	D	C	A	C	A	D	A	D	C	A	C	B	D	A	C	A	B	B	C	B	C	A	C	D	D	C	A	B	A	B	B	D	C	D	D	D	B	C	C	D	C	B	D	D	C
Siswa1031		D	B	A	D	A	B	A	D	C	D	C	A	C	B	B	A	B	A	B	B	C	B	C	A	C	D	B	C	A	B	A	B	B	D	C	D	D	C	D	C	C	D	D	B	A	B	A	B
Siswa1032		D	B	A	D	A	B	A	D	C	D	C	A	C	B	D	A	B	A	B	B	C	B	C	A	C	D	B	C	A	B	A	B	B	D	C	D	D	C	B	B	C	D	D	B	C	B	A
Siswa1033		D	B	A	D	A	B	A	D	C	D	C	A	C	B	D	A	B	A	B	B	C	B	C	A	C	D	B	C	A	B	A	B	B	D	C	D	D	C	D	C	C	D	D	B	D	D	A	B
Siswa1034		D	B	A	C	A	B	A	D	C	D	C	A	C	D	D	A	B	D	B	B	C	C	B	C	C	D	D	C	A	B	A	B	B	D	C	D	A	D	D	C	B	D	D	B	D	D	B	A
Siswa1035		D	B	A	C	A	B	A	D	C	D	C	A	C	B	D	A	B	A	B	B	C	B	C	A	C	D	B	C	A	B	A	B	B	D	C	D	D	C	B	B	A
Siswa1036		A	B	A	D	A	B	A	D	C	D	C	A	C	B	D	A	B	A	B	B	C	A	C	A	C	D	B	C	A	A	A	B	B	D	C	D	A	C	B	C	C	D	C	C	D	B	A	D
Siswa1037		D	B	A	D	A	B	A	D	C	D	C	A	C	B	D	A	C	A	B	B	C	B	C	A	C		B	C	B	B	A	B	B	D	C	D	A	C	B	C	C	D	D	B	B	D	B
Siswa1038		D	B	D	D	A	B	A	D	C	D	C	A	C	C	D	A	B	D	B	B	C	B	A	A	C	B	B	C	A	B	A	B	A	D	C	D	D	C	A	C	C	D	D	B	D	B	A	A
Siswa1039		D	B	A	D	A	B	A	D	A	D	C	A	C	B	D	A	B	A	B	B	C	B	C	A	C	D	B	C	B	B	A	B	B	D	C	D	D	C	B	C	D	D	D	C	C
Siswa1040		D	B	D	D	A			D	C	D			C	B	B	A	B	A	B		C	B		C	C		B	C	A		A	B		D	C	A	A	C	D
Siswa1041		D	B	A	D	A	B	A	D	C	D	C	A	C	B	D	A	B	A	B	B	C	B	C	A	C	D	B	C	C	B	A	B	B	B	C	D	A			C	C	D	D	B		B
Siswa1042		D	B	A	A	A	B	A	D	C	D	D	A	C	C	D	A	C	A	B	A	C	C	C	D	A	D	B	C	C	A	A	B	B	D	A	A	D	A	B	C
Siswa1043		D	B	A	C	A	B	A	D	C	D	C	A	C	B	D	A	B	A	B	B	C	B	C	A	C	D	B	C	A	B	A	B	B	D	C	D	D	C	D	C	C	D	D	B	A	B	A	B
Siswa1044		D	B	A	D	A	C	A	D	C	D	B	A			D	C	B	A	B	B	C	B		B	C			C	C		A	B	B	D	C	D	C	C
Siswa1045		D	B	A	D	B	B	A	D	A	C	A	D	B	A	B	B	C	C	D	A	A	B	A	B	B	C	D	B	B	A	D	C	A	B	B	A	D	C	B	A	B	B	C	B	D	A	B	D
Siswa1046					D	A			D		D	C	A	C	B	D	C		A	B	B	C	B	C	A	C	D	B	C		B	A	B	B	D	C	D	D	D				D			D	D
[truncated: 12 more columns]
