# Supplementary material for: Items parameters of the space-relations subtest using item response theory
Source: Data Brief. 2018 Jun 26;19:1785–93. doi: 10.1016/j.dib.2018.06.061 (PMC6141381; doi:10.1016/j.dib.2018.06.061)
Supplement: Supplementary file 3 — Supplementary material [file mmc3.zip]

Archive with 1 entries (1 files):
- Output Matlab.rar
